# Supplementary material for: The increasing prevalence of CPV-2c in domestic dogs in China
Source: PeerJ. 2020 Sep 29;8:e9869. doi: 10.7717/peerj.9869 (PMC7531355; doi:10.7717/peerj.9869)
Supplement: File S1 [file peerj-08-9869-s001.fasta]

>canine/GuangZhou/P1-1/2016
ATGAGTGATGGAGCAGTTCAACCAGACGGTGGTCAGCCTGCTGTCAGAAATGAAAGAGCTACAGGATCTG
GGAACGGGTCTGGAGGCGGGGGTGGTGGTGGTTCTGGGGGTGTGGGGATTTCTACGGGTACTTTCAATAA
TCAGACGGAATTTAAATTTTTGGAAAACGGATGGGTGGAAATCACAGCAAACTCAAGCAGACTTGTACAT
TTAAATATGCCAGAAAGTGAAAATTATAGAAGAGTGGTTGTAAATAATTTGGATAAAACTGCAGTTAACG
GAAACATGGCTTTAGATGATACCCATGCACAAATTGTAACACCTTGGTCATTGGTTGATGCAAATGCTTG
GGGAGTTTGGTTTAATCCAGGAGATTGGCAACTAATTGTTAATACTATGAGTGAGTTGCATTTAGTTAGT
TTTGAACAAGAAATTTTTAATGTTGTTTTAAAGACTGTTTCAGAATCTGCTACTCAGCCACCAACTAAAG
TTTATAATAATGATTTAACTGCATCATTGATGGTTGCATTAGATAGTAATAATACTATGCCATTTACTCC
AGCAGCTATGAGATCTGAGACATTGGGTTTTTATCCATGGAAACCAACCATACCAACTCCATGGAGATAT
TATTTTCAATGGGATAGAACATTAATACCATCTCATACTGGAACTAGTGGCACACCAACAAATATATACC
ATGGTACAGATCCAGATGATGTTCAATTTTACACTATTGAAAATTCTGTGCCAGTACACTTACTAAGAAC
AGGTGATGAATTTGCTACAGGAACATTTTATTTTGATTGTAAACCATGTAGACTAACACACACATGGCAA
ACAAATAGAGCATTGGGCTTACCACCATTTCTAAATTCTTTGCCTCAAGCTGAAGGAGGTACTAACTTTG
GTTATATAGGAGTTCAACAAGATAAAAGACGTGGTGTAACTCAAATGGGAAATACAAACATTATTACTGA
AGCTACTATTATGAGACCAGCTGAGGTTGGTTATAGTGCACCATATTATTCTTTTGAGGCGTCTACACAA
GGGCCATTTAAAACACCTATTGCAGCAGGACGGGGGGGAGCGCAAACAGATGAAAATCAAGCAGCAGATG
GTGATCCAAGATATGCATTTGGTAGACAACATGGTCAAAAAACTACCACAACAGGAGAAACACCTGAGAG
ATTTACATATATAGCACATCAAGATACAGGAAGATATCCAGAAGGAGATTGGATTCAAAATATTAACTTT
AACCTTCCTGTAACAGATGATAATGTATTGCTACCAACAGATCCAATTGGAGGTAAAGCAGGAATTAACT
ATACTAATATATTTAATACTTATGGTCCTTTAACTGCATTAAATAATGTACCACCAGTTTATCCAAATGG
TCAAATTTGGGATAAAGAATTTGATACTGACTTAAAACCAAGACTTCATGTAAATGCACCATTTGTTTGT
CAAAATAATTGTCCTGGTCAATTATTTGTAAAAGTTGCGCCTAATTTAACAAATGAATATGATCCTGATG
CATCTGCTAATATGTCAAGAATTGTAACTTACTCAGATTTTTGGTGGAAAGGTAAATTAGTATTTAAAGC
TAAACTAAGAGCCTCTCATACTTGGAATCCAATTCAACAAATGAGTATTAATGTAGATAACCAATTTAAC
TATGTACCAAGTAATATTGGAGGTATGAAAATTGTATATGAAAAATCTCAACTAGCACCTAGAAAATTAT
ACTAA

>canine/GuangZhou/P1-2/2016
ATGAGTGATGGAGCAGTTCAACCAGACGGTGGTCAGCCTGCTGTCAGAAATGAAAGAGCTACAGGATCTG
GGAACGGGTCTGGAGGCGGGGGTGGTGGTGGTTCTGGGGGTGTGGGGATTTCTACGGGTACTTTCAATAA
TCAGACGGAATTTAAATTTTTGGAAAACGGATGGGTGGAAATCACAGCAAACTCAAGCAGACTTGTACAT
TTAAATATGCCAGAAAGTGAAAATTATAGAAGAGTGGTTGTAAATAATTTGGATAAAACTGCAGTTAACG
GAAACATGGCTTTAGATGATACCCATGCACAAATTGTAACACCTTGGTCATTGGTTGATGCAAATGCTTG
GGGAGTTTGGTTTAATCCAGGAGATTGGCAACTAATTGTTAATACTATGAGTGAGTTGCATTTAGTTAGT
TTTGAACAAGAAATTTTTAATGTTGTTTTAAAGACTGTTTCAGAATCTGCTACTCAGCCACCAACTAAAG
TTTATAATAATGATTTAACTGCATCATTGATGGTTGCATTAGATAGTAATAATACTATGCCATTTACTCC
AGCAGCTATGAGATCTGAGACATTGGGTTTTTACCCATGGAAACCAACCATACCAACTCCATGGAGATAT
TATTTTCAATGGGATAGAACATTAATACCATCTCATACTGGAACTAGTGGCACACCAACAAATATATACC
ATGGTACAGATCCAGATGATGTTCAATTTTACACTATTGAAAATTCTGTGCCAGTACACTTACTAAGAAC
AGGTGATGAATTTGCTACAGGAACATTTTATTTTGATTGTAAACCATGTAGACTAACACACACATGGCAA
ACAAATAGAGCATTGGGCTTACCACCATTTCTAAATTCTTTGCCTCAAGCTGAAGGAGGTACTAACTTTG
GTTATATAGGAGTTCAACAAGATAAAAGACGTGGTGTAACTCAAATGGGAAATACAAACATTATTACTGA
AGCTACTATTATGAGACCAGCTGAGGTTGGTTATAGTGCACCATATTATTCTTTTGAGGCGTCTACACAA
GGGCCATTTAAAACACCTATTGCAGCAGGACGGGGGGGAGCGCAAACAGATGAAAATCAAGCAGCAGATG
GTGATCCAAGATATGCATTTGGTAGACAACATGGTCAAAAAACTACCACAACAGGAGAAACACCTGAGAG
ATTTACATATATAGCACATCAAGATACAGGAAGATATCCAGAAGGAGATTGGATTCAAAATATTAACTTT
AACCTTCCTGTAACAAATGATAATGTATTGCTACCAACAGATCCAATTGGAGGTAAAGCAGGAATTAACT
ATACTAATATATTTAATACTTATGGTCCTTTAACTGCATTAAATAATGTACCACCAGTTTATCCAAATGG
TCAAATTTGGGATAAAGAATTTGATACTGACTTAAAACCAAGACTTCATGTAAATGCACCATTTGTTTGT
CAAAATAATTGTCCTGGTCAATTATTTGTAAAAGTTGCGCCTAATTTAACAAATGAATATGATCCTGATG
CATCTGCTAATATGTCAAGAATTGTAACTTACTCAGATTTTTGGTGGAAAGGTAAATTAGTATTTAAAGC
TAAACTAAGAGCCTCTCATACTTGGAATCCAATTCAACAAATGAGTATTAATGTAGATAACCAATTTAAC
TATGTACCAAGTAATATTGGAGGTATGAAAATTGTATATGAAAAATCTCAACTAGCACCTAGAAAATTAT
ACTAA

>canine/GuangZhou/P2/2016
ATGAGTGATGGAGCAGTTCAACCAGACGGTGGTCAGCCTGCTGTCAGAAATGAAAGAGCTACAGGATCTG
GGAACGGGTCTGGAGGCGGGGGTGGTGGTGGTTCTGGGGGTGTGGGGATTTCTACGGGTACTTTCAATAA
TCAGACGGAATTTAAATTTTTGGAAAACGGATGGGTGGAAATCACAGCAAACTCAAGCAGACTTGTACAT
TTAAATATGCCAGAAAGTGAAAATTATAGAAGAGTGGTTGTAAATAATTTGGATAAAACTGCAGTTAACG
GAAACATGGCTTTAGATGATACCCATGCACAAATTGTAACACCTTGGTCATTGGTTGATGCAAATGCTTG
GGGAGTTTGGTTTAATCCAGGAGATTGGCAACTAATTGTTAATACTATGAGTGAGTTGCATTTAGTTAGT
TTTGAACAAGAAATTTTTAATGTTGTTTTAAAGACTGTTTCAGAATCTGCTACTCAGCCACCAACTAAAG
TTTATAATAATGATTTAACTGCATCATTGATGGTTGCATTAGATAGTAATAATACTATGCCATTTACTCC
AGCAGCTATGAGATCTGAGACATTGGGTTTTTATCCATGGAAACCAACCATACCAACTCCATGGAGATAT
TATTTTCAATGGGATAGAACATTAATACCATCTCATACTGGAACTAGTGGCACACCAACAAATATATACC
ATGGTACAGATCCAGATGATGTTCAATTTTACACTATTGAAAATTCTGTGCCAGTACACTTACTAAGAAC
AGGTGATGAATTTGCTACAGGAACATTTTATTTTGATTGTAAACCATGTAGACTAACACACACATGGCAA
ACAAATAGAGCATTGGGCTTACCACCATTTCTAAATTCTTTGCCTCAAGCTGAAGGAGGTACTAACTTTG
GTTATATAGGAGTTCAACAAGATAAAAGACGTGGTGTAACTCAAATGGGAAATACAAACATTATTACTGA
AGCTACTATTATGAGACCAGCTGAGGTTGGTTATAGTGCACCATATTATTCTTTTGAGGCGTCTACACAA
GGGCCATTTAAAACACCTATTGCAGCAGGACGGGGGGGAGCGCAAACAGATGAAAATCAAGCAGCAGATG
GTGATCCAAGATATGCATTTGGTAGACAACATGGTCAAAAAACTACCACAACAGGAGAAACACCTGAGAG
ATTTACATATATAGCACATCAAGATACAGGAAGATATCCAGAAGGAGATTGGATTCAAAATATTAACTTT
AACCTTCCTGTAACAAATGATAATGTATTGCTACCAACAGATCCAATTGGAGGTAAAGCAGGAATTAACT
ATACTAATATATTTAATACTTATGGTCCTTTAACTGCATTAAATAATGTACCACCAGTTTATCCAAATGG
TCAAATTTGGGATAAAGAATTTGATACTGACTTAAAACCAAGACTTCATGTAAATGCACCATTTGTTTGT
CAAAATAATTGTCCTGGTCAATTATTTGTAAAAGTTGCGCCTAATTTAACAAATGAATATGATCCTGATG
CATCTGCTAATATGTCAAGAATTGTAACTTACTCAGATTTTTGGTGGAAAGGTAAATTAGTATTTAAAGC
TAAACTAAGAGCCTCTCATACTTGGAATCCAATTCAACAAATGAGTATTAATGTAGATAACCAATTTAAC
TATGTACCAAGTAATATTGGAGGTATGAAAATTGTATATGAAAAATCTCAACTAGCACCTAGAAAATTAT
ACTAA

>canine/GuangZhou/P3/2016
ATGAGTGATGGAGCAGTTCAACCAGACGGTGGTCAGCCTGCTGTCAGAAATGAAAGAGCTACAGGATCTG
GGAACGGGTCTGGAGGCGGGGGTGGTGGTGGTTCTGGGGGTGTGGGGATTTCTACGGGTACTTTCAATAA
TCAGACGGAATTTAAATTTTTGGAAAACGGATGGGTGGAAATCACAGCAAACTCAAGCAGACTTGTACAT
TTAAATATGCCAGAAAGTGAAAATTATAGAAGAGTGGTTGTAAATAACTTGGATAAAACTGCAGTTAACG
GAAACATGGCTTTAGATGATACCCATGCACAAATTGTAACACCTTGGTCATTGGTTGATGCAAATGCTTG
GGGAGTTTGGTTTAATCCAGGAGATTGGCAACTAATTGTTAATACTATGAGTGAGTTGCATTTAGTTAGT
TTTGAACAAGAAATTTTTAATGTTGTTTTAAAGACTGTTTCAGAATCTGCTACTCAGCCACCAACTAAAG
TTTATAATAATGATTTAACTGCATCATTGATGGTTGCATTAGATAGTAATAATACTATGCCATTTACTCC
AGCAGCTATGAGATCTGAGACATTGGGTTTTTATCCATGGAAACCAACCATACCAACTCCATGGAGATAT
TATTTTCAATGGGATAGAACATTAATACCATCTCATACTGGAACTAGTGGCACACCAACAAATATATACC
ATGGTACAGATCCAGATGATGTTCAATTTTACACTATTGAAAATTCTGTGCCAGTACACTTACTAAGAAC
AGGTGATGAATTTGCTACAGGAACATTTTATTTTGATTGTAAACCATGTAGACTAACACACACATGGCAA
ACAAATAGAGCATTGGGCTTACCACCATTTCTAAATTCTTTGCCTCAAGCTGAAGGAGGTACTAACTTTG
GTTATATAGGAGTTCAACAAGATAAAAGACGTGGTGTAACTCAAATGGGAAATACAAACATTATTACTGA
AGCTACTATTATGAGACCAGCTGAGGTTGGTTATAGTGCACCATATTATTCTTTTGAGGCGTCTACACAA
GGGCCATTTAAAACACCTATTGCAGCAGGACGGGGGGGAGCACAAACAGATGAAAATCAAGCAGCAGATG
GTGATCCAAGATATGCATTTGGTAGACAACATGGTCAAAAAACTACCACAACAGGAGAAACACCTGAGAG
ATTTACATATATAGCACATCAAGATACAGGAAGATATCCAGAAGGAGATTGGATTCAAAATATTAACTTT
AACCTTCCTGTAACAGATGATAATGTATTGCTACCAACAGATCCAATTGGAGGTAAAGCAGGAATTAACT
ATACTAATATATTTAATACTTATGGTCCTTTAACTGCATTAAATAATGTACCACCAGTTTATCCAAATGG
TCAAATTTGGGATAAAGAATTTGATACTGACTTAAAACCAAGACTTCATGTAAATGCACCATTTGTTTGT
CAAAATAATTGTCCTGGTCAATTATTTGTAAAAGTTGCGCCTAATTTAACAAATGAATATGATCCTGATG
CATCTGCTAATATGTCAAGAATTGTAACTTACTCAGATTTTTGGTGGAAAGGTAAATTAGTATTTAAAGC
TAAACTAAGAGCCTCTCATACTTGGAATCCAATTCAACAAATGAGTATTAATGTAGATAACCAATTTAAC
TATGTACCAAGTAATATTGGAGGTATGAAAATTGTATATGAAAAATCTCAACTAGCACCTAGAAAATTAT
ACTAA

>canine/GuangZhou/P5/2016
ATGAGTGATGGAGCAGTTCAACCAGACGGTGGTCAGCCTGCTGTCAGAAATGAAAGAGCTACAGGATCTG
GGAACGGGTCTGGAGGCGGGGGTGGTGGTGGTTCTGGGGGTGTGGGGATTTCTACGGGTACTTTCAATAA
TCAGACGGAATTTAAATTTTTGGAAAACGGATGGGTGGAAATCACAGCAAACTCAAGCAGACTTGTACAT
TTAAATATGCCAGAAAGTGAAAATTATAGAAGAGTGGTTGTAAATAATTTGGATAAAACTGCAGTTAACG
GAAACATGGCTTTAGATGATACCCATGCACAAATTGTAACACCTTGGTCATTGGTTGATGCAAATGCTTG
GGGAGTTTGGTTTAATCCAGGAGATTGGCAACTAATTGTTAATACTATGAGTGAGTTGCATTTAGTTAGT
TTTGAACAAGAAATTTTTAATGTTGTTTTAAAGACTGTTTCAGAATCTGCTACTCAGCCACCAACTAAAG
TTTATAATAATGATTTAACTGCATCATTGATGGTTGCATTAGATAGTAATAATACTATGCCATTTACTCC
AGCAGCTATGAGATCTGAGACATTGGGTTTTTACCCATGGAAACCAACCATACCAACTCCATGGAGATAT
TATTTTCAATGGGATAGAACATTAATACCATCTCATACTGGAACTAGTGGCACACCAACAAATATATACC
ATGGTACAGATCCAGATGATGTTCAATTTTACACTATTGAAAATTCTGTGCCAGTACACTTACTAAGAAC
AGGTGATGAATTTGCTACAGGAACATTTTATTTTGATTGTAAACCATGTAGACTAACACACACATGGCAA
ACAAATAGAGCATTGGGCTTACCACCATTTCTAAATTCTTTGCCTCAAGCTGAAGGAGGTACTAACTTTG
GTTATATAGGAGTTCAACAAGATAAAAGACGTGGTGTAACTCAAATGGGAAATACAAACATTATTACTGA
AGCTACTATTATGAGACCAGCTGAGGTTGGTTATAGTGCACCATATTATTCTTTTGAGGCGTCTACACAA
GGGCCATTTAAAACACCTATTGCAGCAGGACGGGGGGGAGCGCAAACAGATGAAAATCAAGCAGCAGATG
GTGATCCAAGATATGCATTTGGTAGACAACATGGTCAAAAAACTACCACAACAGGAGAAACACCTGAGAG
ATTTACATATATAGCACATCAAGATACAGGAAGATATCCAGAAGGAGATTGGATTCAAAATATTAACTTT
AACCTTCCTGTAACAAATGATAATGTATTGCTACCAACAGATCCAATTGGAGGTAAAGCAGGAATTAACT
ATACTAATATATTTAATACTTATGGTCCTTTAACTGCATTAAATAATGTACCACCAGTTTATCCAAATGG
TCAAATTTGGGATAAAGAATTTGATACTGACTTAAAACCAAGACTTCATGTAAATGCACCATTTGTTTGT
CAAAATAATTGTCCTGGTCAATTATTTGTAAAAGTTGCGCCTAATTTAACAAATGAATATGATCCTGATG
CATCTGCTAATATGTCAAGAATTGTAACTTACTCAGATTTTTGGTGGAAAGGTAAATTAGTATTTAAAGC
TAAACTAAGAGCCTCTCATACTTGGAATCCAATTCAACAAATGAGTATTAATGTAGATAACCAATTTAAC
TATGTACCAAGTAATATTGGAGGTATGAAAATTGTATATGAAAAATCTCAACTAGCACCTAGAAAATTAT
ACTAA

>canine/GuangZhou/T/2016
ATGAGTGATGGAGCAGTTCAACCAGACGGTGGTCAGCCTGCTGTCAGAAATGAAAGAGCTACAGGATCTG
GGAACGGGTCTGGAGGCGGGGGTGGTGGTGGTTCTGGGGGTGTGGGGATTTCTACGGGTACTTTCAATAA
TCAGACGGAATTTAAATTTTTGGAAAACGGATGGGTGGAAATCACAGCAAACTCAAGCAGACTTGTACAT
TTAAATATGCCAGAAAGTGAAAATTATAGAAGAGTGGTTGTAAATAATTTGGATAAAACTGCAGTTAACG
GAAACATGGCTTTAGATGATACCCATGCACAAATTGTAACACCTTGGTCATTGGTTGATGCAAATGCTTG
GGGAGTTTGGTTTAATCCAGGAGATTGGCAACTAATTGTTAATACTATGAGTGAGTTGCATTTAGTTAGT
TTTGAACAAGAAATTTTTAATGTTGTTTTAAAGACTGTTTCAGAATCTGCTACTCAGCCACCAACTAAAG
TTTATAATAATGATTTAACTGCATCATTGATGGTTGCATTAGATAGTAATAATACTATGCCATTTACTCC
AGCAGCTATGAGATCTGAGACATTGGGTTTTTATCCATGGAAACCAACCATACCAACTCCATGGAGATAT
TATTTTCAATGGGATAGAACATTAATACCATCTCATACTGGAACTAGTGGCACACCAACAAATATATACC
ATGGTACAGATCCAGATGATGTTCAATTTTACACTATTGAAAATTCTGTGCCAGTACACTTACTAAGAAC
AGGTGATGAATTTGCTACAGGAACATTTTATTTTGATTGTAAACCATGTAGACTAACACACACATGGCAA
ACAAATAGAGCATTGGGCTTACCACCATTTCTAAATTCTTTGCCTCAAGCTGAAGGAGGTACTAACTTTG
GTTATATAGGAGTTCAACAAGATAAAAGACGTGGTGTAACTCAAATGGGAAATACAAACATTATTACTGA
AGCTACTATTATGAGACCAGCTGAGGTTGGTTATAGTGCACCATATTATTCTTTTGAGGCGTCTACACAA
GGGCCATTTAAAACACCTATTGCAGCAGGACGGGGGGGAGCGCAAACAGATGAAAATCAAGCAGCAGATG
GTGATCCAAGATATGCATTTGGTAGACAACATGGTCAAAAAACTACCACAACAGGAGAAACACCTGAGAG
ATTTACATATATAGCACATCAAGATACAGGAAGATATCCAGAAGGAGATTGGATTCAAAATATTAACTTT
AACCTTCCTGTAACAAATGATAATGTATTGCTACCAACAGATCCAATTGGAGGTAAAGCAGGAATTAACT
ATACTAATATATTTAATACTTATGGTCCTTTAACTGCATTAAATAATGTACCACCAGTTTATCCAAATGG
TCAAATTTGGGATAAAGAATTTGATACTGACTTAAAACCAAGACTTCATGTAAATGCACCATTTGTTTGT
CAAAATAATTGTCCTGGTCAATTATTTGTAAAAGTTGCGCCTAATTTAACAAATGAATATGATCCTGATG
CATCTGCTAATATGTCAAGAATTGTAACTTACTCAGATTTTTGGTGGAAAGGTAAATTAGTATTTAAAGC
TAAACTAAGAGCCTCTCATACTTGGAATCCAATTCAACAAATGAGTATTAATGTAGATAACCAATTTAAC
TATGTACCAAGTAATATAGGAGGTATGAAAATTGTATATGAAAAATCTCAACTAGCACCTAGAAAATTAT
ACTAA

>canine/GuangZhou/Z1/2016
ATGAGTGATGGAGCAGTTCAACCAGACGGTGGTCAGCCTGCTGTCAGAAATGAAAGAGCTACAGGATCTG
GGAACGGGTCTGGAGGCGGGGGTGGTGGTGGTTCTGGGGGTGTGGGGATTTCTACGGGTACTTTCAATAA
TCAGACGGAATTTAAATTTTTGGAAAACGGATGGGTGGAAATCACAGCAAACTCAAGCAGACTTGTACAT
TTAAATATGCCAGAAAGTGAAAATTATAGAAGAGTGGTTGTAAATAATTTGGATAAAACTGCAGTTAACG
GAAACATGGCTTTAGATGATACCCATGCACAAATTGTAACACCTTGGTCATTGGTTGATGCAAATGCTTG
GGGAGTTTGGTTTAATCCAGGAGATTGGCAACTAATTGTTAATACTATGAGTGAGTTGCATTTAGTTAGT
TTTGAACAAGAAATTTTTAATGTTGTTTTAAAGACTGTTTCAGAATCTGCTACTCAGCCACCAACTAAAG
TTTATAATAATGATTTAACTGCATCATTGATGGTTGCATTAGATAGTAATAATACTATGCCATTTACTCC
AGCAGCTATGAGATCTGAGACATTGGGTTTTTATCCATGGAAACCAACCATACCAACTCCATGGAGATAT
TATTTTCAATGGGATAGAACATTAATACCATCTCATACTGGAACTAGTGGCACACCAACAAATATATACC
ATGGTACAGATCCAGATGATGTTCAATTTTACACTATTGAAAATTCTGTGCCAGTACACTTACTAAGAAC
AGGTGATGAATTTGCTACAGGAACATTTTATTTTGATTGTAAACCATGTAGACTAACACACACATGGCAA
ACAAATAGAGCATTGGGCTTACCACCATTTCTAAATTCTTTGCCTCAAGCTGAAGGAGGTACTAACTTTG
GTTATATAGGAGTTCAACAAGATAAAAGACGTGGTGTAACTCAAATGGGAAATACAAACATTATTACTGA
AGCTACTATTATGAGACCAGCTGAGGTTGGTTATAGTGCACCATATTATTCTTTTGAGGCGTCTACACAA
GGGCCATTTAAAACACCTATTGCAGCAGGACGGGGGGGAGCGCAAACAGATGAAAATCAAGCAGCAGATG
GTGATCCAAGATATGCATTTGGTAGACAACATGGTCAAAAAACTACCACAACAGGAGAAACACCTGAGAG
ATTTACATATATAGCACATCAAGATACAGGAAGATATCCAGAAGGAGATTGGATTCAAAATATTAACTTT
AACCTTCCTGTAACAGATGATAATGTATTGCTACCAACAGATCCAATTGGAGGTAAAGCAGGAATTAACT
ATACTAATATATTTAATACTTATGGTCCTTTAACTGCATTAAATAATGTACCACCAGTTTATCCAAATGG
TCAAATTTGGGATAAAGAATTTGATACTGACTTAAAACCAAGACTTCATGTAAATGCACCATTTGTTTGT
CAAAATAATTGTCCTGGTCAATTATTTGTAAAAGTTGCGCCTAATTTAACAAATGAATATGATCCTGATG
CATCTGCTAATATGTCAAGAATTGTAACTTACTCAGATTTTTGGTGGAAAGGTAAATTAGTATTTAAAGC
TAAACTAAGAGCCTCTCATACTTGGAATCCAATTCAACAAATGAGTATTAATGTAGATAACCAATTTAAC
TATGTACCAAGCAATATTGGAGGTATGAAAATTGTATATGAAAAATCTCAACTAGCACCTAGAAAATTAT
ATTAA

>canine/GuangZhou/Z2/2016
ATGAGTGATGGAGCAGTTCAACCAGACGGTGGTCAGCCTGCTGTCAGAAATGAAAGAGCTACAGGATCTG
GGAACGGGTCTGGAGGCGGGGGTGGTGGTGGTTCTGGGGGTGTGGGGATTTCTACGGGTACTTTCAATAA
TCAGACGGAATTTAAATTTTTGGAAAACGGATGGGTGGAAATCACAGCAAACTCAAGCAGACTTGTACAT
TTAAATATGCCAGAAAGTGAAAATTATAGAAGAGTGGTTGTAAATAATTTGGATAAAACTGCAGTTAACG
GAAACATGGCTTTAGATGATACCCATGCACAAATTGTAACACCTTGGTCATTGGTTGATGCAAATGCTTG
GGGAGTTTGGTTTAATCCAGGAGATTGGCAACTAATTGTTAATACTATGAGTGAGTTGCATTTAGTTAGT
TTTGAACAAGAAATTTTTAATGTTGTTTTAAAGACTGTTTCAGAATCTGCTACTCAGCCACCAACTAAAG
TTTATAATAATGATTTAACTGCATCATTGATGGTTGCATTAGATAGTAATAATACTATGCCATTTACTCC
AGCAGCTATGAGATCTGAGACATTGGGTTTTTATCCATGGAAACCAACCATACCAACTCCATGGAGATAT
TATTTTCAATGGGATAGAACATTAATACCATCTCATACTGGAACTAGTGGCACACCAACAAATATATACC
ATGGTACAGATCCAGATGATGTTCAATTTTACACTATTGAAAATTCTGTGCCAGTACACTTACTAAGAAC
AGGTGATGAATTTGCTACAGGAACATTTTATTTTGATTGTAAACCATGTAGACTAACACACACATGGCAA
ACAAATAGAGCATTGGGCTTACCACCATTTCTAAATTCTTTGCCTCAAGCTGAAGGAGGTACTAACTTTG
GTTATATAGGAGTTCAACAAGATAAAAGACGTGGTGTAACTCAAATGGGAAATACAAACATTATTACTGA
AGCTACTATTATGAGACCAGCTGAGGTTGGTTATAGTGCACCATATTATTCTTTTGAGGCGTCTACACAA
GGGCCATTTAAAACACCTATTGCAGCAGGACGGGGGGGAGCGCAAACAGATGAAAATCAAGCAGCAGATG
GTGATCCAAGATATGCATTTGGTAGACAACATGGTCAAAAAACTACCACAACAGGAGAAACACCTGAGAG
ATTTACATATATAGCACATCAAGATACAGGAAGATATCCAGAAGGAGATTGGATTCAAAATATTAACTTT
AACCTTCCTGTAACAGATGATAATGTATTGCTACCAACAGATCCAATTGGAGGTAAAGCAGGAATTAACT
ATACTAATATATTTAATACTTATGGTCCTTTAACTGCATTAAATAATGTACCACCAGTTTATCCAAATGG
TCAAATTTGGGATAAAGAATTTGATACTGACTTAAAACCAAGACTTCATGTAAATGCACCATTTGTTTGT
CAAAATAATTGTCCTGGTCAATTATTTGTAAAAGTTGCGCCTAATTTAACAAATGAATATGATCCTGATG
CATCTGCTAATATGTCAAGAATTGTAACTTACTCAGATTTTTGGTGGAAAGGTAAATTAGTATTTAAAGC
TAAACTAAGAGCCTCTCATACTTGGAATCCAATTCAACAAATGAGTATTAATGTAGATAACCAATTTAAC
TATGTACCAAGCAATATTGGAGGTATGAAAATTGTATATGAAAAATCTCAACTAGCACCTAGAAAATTAT
ATTAA

>canine/GuangZhou/F2/2016
ATGAGTGATGGAGCAGTTCAACCAGACGGTGGTCAGCCTGCTGTCAGAAATGAAAGAGCTACAGGATCTG
GGAACGGGTCTGGAGGCGGGGGTGGTGGTGGTTCTGGGGGTGTGGGGATTTCTACGGGTACTTTCAATAA
TCAGACGGAATTTAAATTTTTGGAAAACGGATGGGTGGAAATCACAGCAAACTCAAGCAGACTTGTACAT
TTAAATATGCCAGAAAGTGAAAATTATAGAAGAGTGGTTGTAAATAATTTGGATAAAACTGCAGTTAACG
GAAACATGGCTTTAGATGATACCCATGCACAAATTGTAACACCTTGGTCATTGGTTGATGCAAATGCTTG
GGGAGTTTGGTTTAATCCAGGAGATTGGCAACTAATTGTTAATACTATGAGTGAGTTGCATTTAGTTAGT
TTTGAACAAGAAATTTTTAATGTTGTTTTAAAGACTGTTTCAGAATCTGCTACTCAGCCACCAACTAAAG
TTTATAATAATGATTTAACTGCATCATTGATGGTTGCATTAGATAGTAATAATACTATGCCATTTACTCC
AGCAGCTATGAGATCTGAGACATTGGGTTTTTATCCATGGAAACCAACCATACCAACTCCATGGAGATAT
TATTTTCAATGGGATAGAACATTAATACCATCTCATACTGGAACTAGTGGCACACCAACAAATATATACC
ATGGTACAGATCCAGATGATGTTCAATTTTACACTATTGAAAATTCTGTGCCAGTACACTTACTAAGAAC
AGGTGATGAATTTGCTACAGGAACATTTTATTTTGATTGTAAACCATGTAGACTAACACACACATGGCAA
ACAAATAGAGCATTGGGCTTACCACCATTTCTAAATTCTTTGCCTCAAGCTGAAGGAGGTACTAACTTTG
GTTATATAGGAGTTCAACAAGATAAAAGACGTGGTGTAACTCAAATGGGAAATACAAACATTATTACTGA
AGCTACTATTATGAGACCAGCTGAGGTTGGTTATAGTGCACCATATTATTCTTTTGAGGCGTCTACACAA
GGGCCATTTAAAACACCTATTGCAGCAGGACGGGGGGGAGCGCAAACAGATGAAAATCAAGCAGCAGATG
GTGATCCAAGATATGCATTTGGTAGACAACATGGTCAAAAAACTACCACAACAGGAGAAACACCTGAGAG
ATTTACATATATAGCACATCAAGATACAGGAAGATATCCAGAAGGAGATTGGATTCAAAATATTAACTTT
AACCTTCCTGTAACAGATGATAATGTATTGCTACCAACAGATCCAATTGGAGGTAAAGCAGGAATTAACT
ATACTAATATATTTAATACTTATGGTCCTTTAACTGCATTAAATAATGTACCACCAGTTTATCCAAATGG
TCAAATTTGGGATAAAGAATTTGATACTGACTTAAAACCAAGACTTCATGTAAATGCACCATTTGTTTGT
CAAAATAATTGTCCTGGTCAATTATTTGTAAAAGTTGCGCCTAATTTAACAAATGAATATGATCCTGATG
CATCTGCTAATATGTCAAGAATTGTAACTTACTCAGATTTTTGGTGGAAAGGTAAATTAGTATTTAAAGC
TAAACTAAGAGCCTCTCATACTTGGAATCCAATTCAACAAATGAGTATTAATGTAGATAACCAATTTAAC
TATGTACCAAGCAATATTGGAGGTATGAAAATTGTATATGAAAAATCTCAACTAGCACCTAGAAAATTAT
ACTAA

>canine/GuangZhou/F3-1/2016
ATGAGTGATGGAGCAGTTCAACCAGACGGTGGTCAGCCTGCTGTCAGAAATGAAAGAGCTACAGGATCTG
GGAACGGGTCTGGAGGCGGGGGTGGTGGTGGTTCTGGGGGTGTGGGGATTTCTACGGGTACTTTCAATAA
TCAGACGGAATTTAAATTTTTGGAAAACGGATGGGTGGAAATCACAGCAAACTCAAGCAGACTTGTACAT
TTAAATATGCCAGAAAGTGAAAATTATAGAAGAGTGGTTGTAAATAATTTGGATAAAACTGCAGTTAACG
GAAACATGGCTTTAGATGATACCCATGCACAAATTGTAACACCTTGGTCATTGGTTGATGCAAATGCTTG
GGGAGTTTGGTTTAATCCAGGAGATTGGCAACTAATTGTTAATACTATGAGTGAGTTGCATTTAGTTAGT
TTTGAACAAGAAATTTTTAATGTTGTTTTAAAGACTGTTTCAGAATCTGCTACTCAGCCACCAACTAAAG
TTTATAATAATGATTTAACTGCATCATTGATGGTTGCATTAGATAGTAATAATACTATGCCATTTACTCC
AGCAGCTATGAGATCTGAGACATTGGGTTTTTATCCATGGAAACCAACCATACCAACTCCATGGAGATAT
TATTTTCAATGGGATAGAACATTAATACCATCTCATACTGGAACTAGTGGCACACCAACAAATATATACC
ATGGTACAGATCCAGATGATGTTCAATTTTACACTATTGAAAATTCTGTGCCAGTACACTTACTAAGAAC
AGGTGATGAATTTGCTACAGGAACATTTTATTTTGATTGTAAACCATGTAGACTAACACACACATGGCAA
ACAAATAGAGCATTGGGCTTACCACCATTTCTAAATTCTTTGCCTCAAGCTGAAGGAGGTACTAACTTTG
GTTATATAGGAGTTCAACAAGATAAAAGACGTGGTGTAACTCAAATGGGAAATACAAACATTATTACTGA
AGCTACTATTATGAGACCAGCTGAGGTTGGTTATAGTGCACCATATTATTCTTTTGAGGCGTCTACACAA
GGGCCATTTAAAACACCTATTGCAGCAGGACGGGGGGGAGCGCAAACAGATGAAAATCAAGCAGCAGATG
GTGATCCAAGATATGCATTTGGTAGACAACATGGTCAAAAAACTACCACAACAGGAGAAACACCTGAGAG
ATTTACATATATAGCACATCAAGATACAGGAAGATATCCAGAAGGAGATTGGATTCAAAATATTAACTTT
AACCTTCCTGTAACAGATGATAATGTATTGCTACCAACAGATCCAATTGGAGGTAAAGCAGGAATTAACT
ATACTAATATATTTAATACTTATGGTCCTTTAACTGCATTAAATAATGTACCACCAGTTTATCCAAATGG
TCAAATTTGGGATAAAGAATTTGATACTGACTTAAAACCAAGACTTCATGTAAATGCACCATTTGTTTGT
CAAAATAATTGTCCTGGTCAATTATTTGTAAAAGTTGCGCCTAATTTAACAAATGAATATGATCCTGATG
CATCTGCTAATATGTCAAGAATTGTAACTTACTCAGATTTTTGGTGGAAAGGTAAATTAGTATTTAAAGC
TAAACTAAGAGCCTCTCATACTTGGAATCCAATTCAACAAATGAGTATTAATGTAGATAACCAATTTAAC
TATGTACCAAGCAATATTGGAGGTATGAAAATTGTATATGAAAAATCTCAACTAGCACCTAGAAAATTAT
ATTAA

>canine/GuangZhou/F3-2/2016
ATGAGTGATGGAGCAGTTCAACCAGACGGTGGTCAGCCTGCTGTCAGAAATGAAAGAGCTACAGGATCTG
GGAACGGGTCTGGAGGCGGGGGTGGTGGTGGTTCTGGGGGTGTGGGGATTTCTACGGGTACTTTTAATAA
TCATACGGAATTTAAATTTTTGGAAAACGGATGGGTGGAAATCACAGCAAACTCAAGCAGACTTGTGCAT
TTAAATATGCCAGAAAGTGAAAATTATAGAAGAGTGGTTGTAAATAATTTGGATAAAACTGCAGTTAACG
GAAACATGGCTTTAGATGATACTCATGCACAAATTGTAACACCTTGGTCATTGGTTGATGCAAATGCTTG
GGGAAATTGGTTTAATCCAGGAGATTGGCAACTAATTGTTAATACTATGAGTGAGTTGCATTTAGTTAGT
TTTGAACAAGAAATTTTTAATGTTGTTTTAAAGACTGTTTCAGAATCTGCTACTCAGCCACCAACTAAAG
TTTATAATAATGATTTAACTGCATCATTGATGGTTGCATTAGATAGTAATAATACTATGCCATTTACTCC
AGCAGCTATGAGATCTGAGACATTGGGTTTTTATCCATGGAAACCAACCATACCAACTCCATGGAGATAT
TATTTTCAATGGGATAGAACATTAATACCATCTCATACTGGAACTAGTGGCACACCAACAAATATATACC
ATGGTACAGATCCAGATGATGTTCAATTTTACACTATTGAAAATTCTGTGCCAGTACACTTACTAAGAAC
AGGTGATGAATTTGCTACAGGAACATTTTATTTTGATTGTAAACCATGTAGACTAACACATACATGGCAA
ACAAATAGAGCATTGGGCTTACCACCATTTCTAAATTCTTTGCCTCAAGCTGAAGGAGGTACTAACTTTG
GTTATATAGGAGTTCAACAAGATAAAAGACGTGGTGTAACTCAAATGGGAAACACAAACATTATTACTGA
AGCTACTATTATGAGACCAGCTGAGGTTGGTTATAGTGCACCATATTATTCTTTTGAGGCGTCTACACAA
GGGCCATTTAAAACACCTATTGCAGCAGGACGGGGGGGAGCGCAAACAGATGAAAATCAAGCAGCAGATG
GTGATCCAAGATATGCATTTGGTAGACAACATGGTCAAAAAACTACCACAACAGGAGAAACACCTGAGAG
ATTTACATATATAGCACATCAAGATACAGGAAGATATCCAGAAGGAGATTGGATTCAAAATATTAACTTT
AACCTTCCTGTAACAGAAGATAATGTATTGCTACCAACAGATCCAATTGGAGGTAAAACAGGAATTAACT
ATACTAATATATTTAATACTTATGGTCCTTTAACTGCATTAAATAATGTACCACCAGTTTATCCAAATGG
TCAAATTTGGGATAAAGAATTTGATACTGACTTAAAACCAAGACTTCATGTAAATGCACCATTTGTTTGT
CAAAATAATTGTCCTGGTCAATTATTTGTAAAAGTTGCACCTAATTTAACAAATGAATATGATCCTGATG
CATCTGCTAATATGTCAAGAATTGTAACTTACTCAGATTTTTGGTGGAAAGGTAAATTAGTATTTAAAGC
TAAACTAAGAGCCTCTCATACTTGGAATCCAATTCAACAAATGAGTATCAATGTAGATAACCAATTTAAC
TATGTACCAAGTAATATAGGAGGTATGAAAATTGTATATGAAAAATCTCAACTAGCACCTAGAAAATTAT
ACTAA

>canine/GuangZhou/B/2016
ATGAGTGATGGAGGAGTTCAACCAGACGGTGGTCAATCTGCTGTCAGAAATGAAAGAGCTACAGGATCTG
GGAACGGGTCTGGAGGCGGGGGTGGTGGTGGTTCTGGGGGTGTGGGGATTTCTACGGGTACTTTTAATAA
TCAGACGGAATTTAAATTTTTGGAAAACGGATGGGTGGAAATCACAGCAAACTCAAGCAGACTTGTGCAT
TTAAATATGCCAGAAAGTGAAAATTATAGAAGAGTGGTTGTAAATAATTTGGATAAAACTGCAGTTAACG
GAAACATGGCTTTAGATGATACTCATGCACAAATTGTAACACCTTGGTCATTGGTTGATGCAAATGCTTG
GGGAGTTTGGTTTAATCCAGGAGATTGGCAACTAATTGTTAATACTATGAGTGAGTTGCATTTAGTTAGT
TTTGAACAAGAAATTTTTAATGTTGTTTTAAAGACTGTTTCAGAATCTGCTACTCAGCCACCAACTAAAG
TTTATAATAATGATTTAACTGCATCATTGATGGTTGCATTAGATAGTAATAATACTATGCCATTTACTCC
AGCAGCTATGAGATCTGAGACATTGGGTTTTTATCCATGGAAACCAACCATACCAACTCCATGGAGATAT
TATTTTCAATGGGATAGAACATTAATACCATCTCATACTGGAACTAGTGGCACACCAACAAATATATACC
ATGGTACAGATCCAGATGATGTTCAATTTTACACTATTGAAAATTCTGTGCCAGTACACTTACTAAGAAC
AGGTGATGAATTTGCTACAGGAACATTTTATTTTGATTGTAAACCATGTAGACTAACACATACATGGCAA
ACAAATAGAGCATTGGGCTTACCACCATTTCTAAATTCTTTGCCTCAAGCTGAAGGAGGTACTAACTTTG
GTTATATAGGAGTTCAACAAGATAAAAGACGTGGTGTAACTCAAATGGGAAACACAAACATTATTACTGA
AGCTACTATTATGAGACCAGCTGAGGTTGGTTATAGTGCACCATATTATTCTTTTGAGGCGTCTACACAA
GGGCCATTTAAAACACCTATTGCAGCAGGACGGGGGGGAGCGCAAACAGATGAAAATCAAGCAGCAGATG
GTGATCCAAGATATGCATTTGGTAGACAACATGGTCAAAAAACTACCACAACAGGAGAAACACCTGAGAG
ATTTACATATATAGCACATCAAGATACAGGAAGATATCCAGAAGGAGATTGGATTCAAAATATTAACTTT
AACCTTCCTGTAACAGAAGATAATGTATTGCTACCAACAGATCCAATTGGAGGTAAAACAGGAATTAACT
ATACTAATATATTTAATACTTATGGTCCTTTAACTGCATTAAATAATGTACCACCAGTTTATCCAAATGG
TCAAATTTGGGATAAAGAATTTGATACTGACTTAAAACCAAGACTTCATGTAAATGCACCATTTGTTTGT
CAAAATAATTGTCCTGGTCAATTATTTGTAAAAGTTGCACCTAATTTAACAAATGAATATGATCCTGATG
CATCTGCTAATATGTCAAGAATTGTAACTTACTCAGATTTTTGGTGGAAAGGTAAATTAGTATTTAAAGC
TAAACTAAGAGCCTCTCATACTTGGAATCCAATTCAACAAATGAGTATCAATGTAGATAACCAATTTAAC
TATGTACCAAGTAATATTGGAGGTATGAAAATTGTATATGAAAAATCTCAACTAGCACCTAGAAAATTAT
ATTAA

>canine/Shenzhen/11-1/2016
ATGAGTGATGGAGCAGTTCAACCAGACGGTGGTCAACCTGCTGTCAGAAATGAAAGAGCTACAGGATCTG
GGAACGGGTCTGGAGGCGGGGGTGGTGGTGGTTCTGGGGGTGTGGGGATTTCTACGGGTACTTTTAATAA
TCAGACGGAATTTAAATTTTTGGAAAACGGATGGGTGGAAATCACAGCAAACTCAAGCAGACTTGTGCAT
TTAAATATGCCAGAAAGTGAAAATTATAGAAGAGTGGTTGTAAATAATTTGGATAAAACTGCAGTTAACG
GAAACATGGCTTTAGATGATACTCATGCACAAATTGTAACACCTTGGTCATTGGTTGATGCAAATGCTTG
GGGAGTTTGGTTTAATCCAGGAGATTGGCAACTAATTGTTAATACTATGAGTGAGTTGCATTTAGTTAGT
TTTGAACAAGAAATTTTTAATGTTGTTTTAAAGACTGTTTCAGAATCTGCTACTCAGCCACCAACTAAAG
TTTATAATAATGATTTAACTGCATCATTGATGGTTGCATTAGATAGTAATAATACTATGCCATTTACTCC
AGCAGCTATGAGATCTGAGACATTGGGTTTTTATCCATGGAAACCAACCATACCAACTCCATGGAGATAT
TATTTTCAATGGGATAGAACATTAATACCATCTCATACTGGAACTAGTGGCACACCAACAAATATATACC
ATGGTACAGATCCAGATGATGTTCAATTTTACACTATTGAAAATTCTGTGCCAGTACACTTACTAAGAAC
AGGTGATGAATTTGCTACAGGAACATTTTATTTTGATTGTAAACCATGTAGACTAACACATACATGGCAA
ACAAATAGAGCATTGGGCTTACCACCATTTCTAAATTCTTTGCCTCAAGCTGAAGGAGGTACTAACTTTG
GTTATATAGGAGTTCAACAAGATAAAAGACGTGGTGTAACTCAAATGGGAAACACAAACATTATTACTGA
AGCTACTATTATGAGACCAGCTGAGGTTGGTTATAGTGCACCATATTATTCTTTTGAGGCGTCTACACAA
GGGCCATTTAAAACACCTATTGCAGCAGGACGGGGGGGAGCGCAAACAGATGAAAATCAAGCAGCAGATG
GTGATCCAAGATATGCATTTGGTAGACAACATGGTCAAAAAACTACCACAACAGGAGAAACACCTGAGAG
ATTTACATATATAGCACATCAAGATACAGGAAGATATCCAGAAGGAGATTGGATTCAAAATATTAACTTT
AACCTTCCTGTAACAGAAGATAATGTATTGCTACCAACAGATCCAATTGGAGGTAAAACAGGAATTAACT
ATACTAATATATTTAATACTTATGGTCCTTTAACTGCATTAAATAATGTACCACCAGTTTATCCAAATGG
TCAAATTTGGGATAAAGAATTTGATACTGACTTAAAACCAAGACTTCATGTAAATGCACCATTTGTTTGT
CAAAATAATTGTCCTGGTCAATTATTTGTAAAAGTTGCACCTAATTTAACAAATGAATATGATCCTGATG
CATCTGCTAATATGTCAAGAATTGTAACTTACTCAGATTTTTGGTGGAAAGGTAAATTAGTATTTAAAGC
TAAACTAAGAGCCTCTCATACTTGGAATCCAATTCAACAAATGAGTATYAATGTAGATAACCAATTTAAC
TATGTACCAAGTAATATTGGAGGTATGAAAATTGTATATGAAAAATCTCAACTAGCACCTAGAAAATTAT
ATTAA

>canine/Shenzhen/11-2/2016
ATGAGTGATGGAGCAGTTCAACCAGACGGTGGTCAATCTGCTGTCAGAAATGAAAGAGCTACAGGATCTG
GGAACGGGTCTGGAGGCGGGGGTGGTGGTGGTTCTGGGGGTGTGGGGATTTCTACGGGTACTTTTAATAA
TCAGACGGAATTTAAATTTTTGGAAAACGGATGGGTGGAAATCACAGCAAACTCAAGCAGACTTGTACAT
TTAAATATGCCAGAAAGTGAAAATTATAGAAGAGTGGTTGTAAATAATTTGGATAAAACTGCAGTTAACG
GAAACATGGCTTTAGATGATACTCATGCACAAATTGTAACACCTTGGTCATTGGTTGATGCAAATGCTTG
GGGAGTTTGGTTTAATCCAGGAGATTGGCAACTAATTGTTAATACTATGAGTGAGTTGCATTTAGTTAGT
TTTGAACAAGAAATTTTTAATGTTGTTTTAAAGACTGTTTCAGAATCTGCTACTCAGCCACCAACTAAAG
TTTATAATAATGATTTAACTGCATCATTGATGGTTGCATTAGATAGTAATAATACTATGCCATTTACTCC
AGCAGCTATGAGATCTGAGACATTGGGTTTTTATCCATGGAAACCAACCATACCAACTCCATGGAGATAT
TATTTTCAATGGGATAGAACATTAATACCATCTCATACTGGAACTAGTGGCACACCAACAAATATATACC
ATGGTACAGATCCAGATGATGTTCAATTTTACACTATTGAAAATTCTGTGCCAGTACACTTACTAAGAAC
AGGTGATGAATTTGCTACAGGAACATTTTATTTTGATTGTAAACCATGTAGACTAACACATACATGGCAA
ACAAATAGAGCATTGGGCTTACCACCATTTCTAAATTCTTTGCCTCAAGCTGAAGGAGGTACTAACTTTG
GTTATATAGGAGTTCAACAAGATAAAAGACGTGGTGTAACTCAAATGGGAAACACAAACATTATTACTGA
AGCTACTATTATGAGACCAGCTGAGGTTGGTTATAGTGCACCATATTATTCTTTTGAGGCGTCTACACAA
GGGCCATTTAAAACACCTATTGCAGCAGGACGGGGGGGAGCGCAAACAGATGAAAATCAAGCAGCAGATG
GTGATCCAAGATATGCATTTGGTAGACAACATGGTCAAAAAACTACCACAACAGGAGAAACACCTGAGAG
ATTTACATATATAGCACATCAAGATACAGGAAGATATCCAGAAGGAGATTGGATTCAAAATATTAACTTT
AACCTTCCTGTAACAGAAGATAATGTATTGCTACCAACAGATCCAATTGGAGGTAAAACAGGAATTAACT
ATACTAATATATTTAATACTTATGGTCCTTTAACTGCATTAAATAATGTACCACCAGTTTATCCAAATGG
TCAAATTTGGGATAAAGAATTTGATACTGACTTAAAACCAAGACTTCATGTAAATGCACCATTTGTTTGT
CAAAATAATTGTCCTGGTCAATTATTTGTAAAAGTTGCACCTAATTTAACAAATGAATATGATCCTGATG
CATCTGCTAATATGTCAAGAATTGTAACTTACTCAGATTTTTGGTGGAAAGGTAAATTAGTATTTAAAGC
TAAACTAAGAGCCTCTCATACTTGGAATCCAATTCAACAAATGAGTATYAATGTAGATAACCAATTTAAC
TATGTACCAAGTAATATTGGAGGTATGAAAATTGTATATGAAAAATCTCAACTAGCACCTAGAAAATTAT
ATTAA

>canine/Shenzhen/H1/2016
ATGAGTGATGGAGGAGTTCAACCAGACGGTGGTCAATCTGCTGTCAGAAATGAAAGAGCTACAGGATCTG
GGAACGGGTCTGGAGGCGGGGGTGGTGGTGGTTCTGGGGGTGTGGGGATTTCTACGGGTACTTTTAATAA
TCAGACGGAATTTAAATTTTTGGAAAACGGATGGGTGGAAATCACAGCAAACTCAAGCAGACTTGTGCAT
TTAAATATGCCAGAAAGTGAAAATTATAGAAGAGTGGTTGTAAATAATTTGGATAAAACTGCAGTTAACG
GAAACATGGCTTTAGATGATACTCATGCACAAATTGTAACACCTTGGTCATTGGTTGATGCAAATGCTTG
GGGAGTTTGGTTTAATCCAGGAGATTGGCAACTAATTGTTAATACTATGAGTGAGTTGCATTTAGTTAGT
TTTGAACAAGAAATTTTTAATGTTGTTTTAAAGACTGTTTCAGAATCTGCTACTCAGCCACCAACTAAAG
TTTATAATAATGATTTAACTGCATCATTGATGGTTGCATTAGATAGTAATAATACTATGCCATTTACTCC
AGCAGCTATGAGATCTGAGACATTGGGTTTTTATCCATGGAAACCAACCATACCAACTCCATGGAGATAT
TATTTTCAATGGGATAGAACATTAATACCATCTCATACTGGAACTAGTGGCACACCAACAAATATATACC
ATGGTACAGATCCAGATGATGTTCAATTTTACACTATTGAAAATTCTGTGCCAGTACACTTACTAAGAAC
AGGTGATGAATTTGCTACAGGAACATTTTATTTTGATTGTAAACCATGTAGACTAACACATACATGGCAA
ACAAATAGAGCATTGGGCTTACCACCATTTCTAAATTCTTTGCCTCAAGCTGAAGGAGGTACTAACTTTG
GTTATATAGGAGTTCAACAAGATAAAAGACGTGGTGTAACTCAAATGGGAAACACAAACATTATTACTGA
AGCTACTATTATGAGACCAGCTGAGGTTGGTTATAGTGCACCATATTATTCTTTTGAGGCGTCTACACAA
GGGCCATTTAAAACACCTATTGCAGCAGGACGGGGGGGAGCGCAAACAGATGAAAATCGAGCAGCAGATG
GTGATCCAAGATATGCATTTGGTAGACAACATGGTCAAAAAACTACCACAACAGGAGAAACACCTGAGAG
ATTTACATATATAGCACATCAAGATACAGGAAGATATCCAGAAGGAGATTGGATTCAAAATATTAACTTT
AACCTTCCTGTAACAGAAGATAATGTATTGCTACCAACAGATCCAATTGGAGGTAAAACAGGAATTAACT
ATACTAATATATTTAATACTTATGGTCCTTTAACTGCATTAAATAATGTACCACCAGTTTATCCAAATGG
TCAAATTTGGGATAAAGAATTTGATACTGACTTAAAACCAAGACTTCATGTAAATGCACCATTTGTTTGT
CAAAATAATTGTCCTGGTCAATTATTTGTAAAAGTTGCACCTAATTTAACAAATGAATATGATCCTGATG
CATCTGCTAATATGTCAAGAATTGTAACTTACTCAGATTTTTGGTGGAAAGGTAAATTAGTATTTAAAGC
TAAACTAAGAGCCTCTCATACTTGGAATCCAATTCAACAAATGAGTATCAATGTAGATAACCAATTTAAC
TATGTACCAAGTAATATTGGAGGTATGAAAATTGTATATGAAAAATCTCAACTAGCACCTAGAAAATTAT
ATTAA

>canine/Shenzhen/H4/2016
ATGAGTGATGGAGCAGTTCAACCAGACGGTGGTCAGCCTGCTGTCAGAAATGAAAGAGCTACAGGATCTG
GGAACGGGTCTGGAGGCGGGGGTGGTGGTGGTTCTGGGGGTGTGGGGATTTCTACGGGTACTTTCAATAA
TCAGACGGAATTTAAATTTTTGGAAAACGGATGGGTGGAAATCACAGCAAACTCAAGCAGACTTGTACAT
TTAAATATGCCAGAAAGTGAAAATTATAGAAGAGTGGTTGTAAATAATTTGGATAAAACTGCAGTTAACG
GAAACATGGCTTTAGATGATACCCATGCACAAATTGTAACACCTTGGTCATTGGTTGATGCAAATGCTTG
GGGAGTTTGGTTTAATCCAGGAGATTGGCAACTAATTGTTAATACTATGAGTGAGTTGCATTTAGTTAGT
TTTGAACAAGAAATTTTTAATGTTGTTTTAAAGACTGTTTCAGAATCTGCTACTCAGCCACCAACTAAAG
TTTATAATAATGATTTAACTGCATCATTGATGGTTGCATTAGATAGTAATAATACTATGCCATTTACTCC
AGCAGCTATGAGATCTGAGACATTGGGTTTTTATCCATGGAAACCAACCATACCAACTCCATGGAGATAT
TATTTTCAATGGGATAGAACATTAATACCATCTCATACTGGAACTAGTGGCACACCAACAAATATATACC
ATGGTACAGATCCAGATGATGTTCAATTTTACACTATTGAAAATTCTGTGCCAGTACACTTACTAAGAAC
AGGTGATGAATTTGCTACAGGAACATTTTATTTTGATTGTAAACCATGTAGACTAACACACACATGGCAA
ACAAATAGAGCATTGGGCTTACCACCATTTCTAAATTCTTTGCCTCAAGCTGAAGGAGGTACTAACTTTG
GTTATATAGGAGTTCAACAAGATAAAAGACGTGGTGTAACTCAAATGGGAAATACAAACATTATTACTGA
AGCTACTATTATGAGACCAGCTGAGGTTGGTTATAGTGCACCATATTATTCTTTTGAGGCGTCTACACAA
GGGCCATTTAAAACACCTATTGCAGCAGGACGGGGGGGAGCGCAAACAGATGAAAATCAAGCAGCAGATG
GTGATCCAAGATATGCATTTGGTAGACAACATGGTCAAAAAACTACCACAACAGGAGAAACACCTGAGAG
ATTTACATATATAGCACATCAAGATACAGGAAGATATCCAGAAGGAGATTGGATTCAAAATATTAACTTT
AACCTTCCTGTAACAGATGATAATGTATTGCTACCAACAGATCCAATTGGAGGTAAAGCAGGAATTAACT
ATACTAATATATTTAATACTTATGGTCCTTTAACTGCATTAAATAATGTACCACCAGTTTATCCAAATGG
TCAAATTTGGGATAAAGAATTTGATACTGACTTAAAACCAAGACTTCATGTAAATGCACCATTTGTTTGT
CAAAATAATTGTCCTGGTCAATTATTTGTAAAAGTTGCGCCTAATTTAACAAATGAATATGATCCTGATG
CATCTGCTAATATGTCAAGAATTGTAACTTACTCAGATTTTTGGTGGAAAGGTAAATTAGTATTTAAAGC
TAAACTAAGAGCCTCTCATACTTGGAATCCAATTCAACAAATGAGTATTAATGTAGATAACCAATTTAAC
TATGTACCAAGTAATATTGGAGGTATGAAAATTGTATATGAAAAATCTCAACTAGCACCTAGAAAATTAT
ACTAA

>canine/Shenzhen/Y3/2016
ATGAGTGATGGAGCAGTTCAACCAGACGGTGGTCAGCCTGCTGTCAGAAATGAAAGAGCTACAGGATCTG
GGAACGGGTCTGGAGGCGGGGGTGGTGGTGGTTCTGGGGGTGTGGGGATTTCTACGGGTACTTTCAATAA
TCAGACGGAATTTAAATTTTTGGAAAACGGATGGGTGGAAATCACAGCAAACTCAAGCAGACTTGTACAT
TTAAATATGCCAGAAAGTGAAAATTATAGAAGAGTGGTTGTAAATAATTTGGATAAAACTGCAAATAACG
GAAACATGTCTTTAGATGATACCCAAGCACAAATTGTAACACCTTGGTCATTGGTTGATGCAAATGCTTG
GGGAGTTTGGTTTAATCCAGGAGATTGGCAACTAATTGTTAATACTATGAGTGAGTTGCATTTAGTTAGT
TTTGAACAAGAAATTTTTAATGTTGTTTTAAAGACTGTTTCAGAATCTGCTACTCAGCCACCAACTAAAG
TTTATAATAATGATTTAACTGCATCATTGATGGTTGCATTAGATAGTAATAATACTATGCCATTTACTCC
AGCAGCTATGAGATCTGAGACATTGGGTTTTTATCCATGGAAACCAACCATACCAACTCCATGGAGATAT
TATTTTCAATGGGATAGAACATTAATACCATCTCATACTGGAACTAGTGGCACACCAACAAATATATACC
ATGGTACAGATCCAGATGATGTTCAATTTTACACTATTGAAAATTCTGTGCCAGTACACTTACTAAGAAC
AGGTGATGAATTTGCTACAGGAACATTTTATTTTGATTGTAAACCATGTAGACTAACACACACATGGCAA
ACAAATAGAGCATTGGGCTTACCACCATTTCTAAATTCTTTGCCTCAAGCTGAAGGAGGTACTAACTTTG
GTTATATAGGAGTTCAACAAGATAAAAGACGTGGTGTAACTCAAATGGGAAATACAAACATTATTACTGA
AGCTACTATTATGAGACCAGCTGAGGTTGGTTATAGTGCACCATATTATTCTTTTGAGGCGTCTACACAA
GGGCCATTTAAAACACCTATTGCAGCAGGACGGGGGGGAGCGCAAACAGATGAAAATCAAGCAGCAGATG
GTGATCCAAGATATGCATTTGGTAGACAACATGGTCAAAAAACTACCACAACAGGAGAAACACCTGAGAG
ATTTACATATATAGCACATCAAGATACAGGAAGATATCCAGAAGGAGATTGGATTCAAAATATTAACTTT
AACCTTCCTGTAACAAATGATAATGTATTGCTACCAACAGATCCAATTGGAGGTAAAGCAGGAATTAACT
ATACTAATATATTTAATACTTATGGTCCTTTAACTGCATTAAATAATGTACCACCAGTTTATCCAAATGG
TCAAATTTGGGATAAAGAATTTGATACTGACTTAAAACCAAGACTTCATGTAAATGCACCATTTGTTTGT
CAAAATAATTGTCCTGGTCAATTATTTGTAAAAGTTGCGCCTAATTTAACAAATGAATATGATCCTGATG
CATCTGCTAATATGTCAAGAATTGTAACTTACTCAGATTTTTGGTGGAAAGGTAAATTAGTATTTAAAGC
TAAACTAAGAGCCTCTCATACTTGGAATCCAATTCAACAAATGAGTATTAATGTAGATAACCAATTTAAC
TATGTACCAAGTAATATTGGAGGTATGAAAATTGTATATGAAAAATCTCAACTAGCACCTAGAAAATTAT
ATTAA

>canine/Shenzhen/S1/2016
ATGAGTGATGGAGCAGTTCAACCAGACGGTGGTCAGCCTGCTGTCAGAAATGAAAGAGCTACAGGATCTG
GGAACGGGTCTGGAGGCGGGGGTGGTGGTGGTTCTGGGGGTGTGGGGATTTCTACGGGTACTTTCAATAA
TCAGACGGAATTTAAATTTTTGGAAAACGGATGGGTGGAAATCACAGCAAACTCAAGCAGACTTGTACAT
TTAAATATGCCAGAAAGTGAAAATTATAGAAGAGTGGTTGTAAATAATTTGGATAAAACTGCAGTTAACG
GAAACATGGCTTTAGATGATACCCATGCACAAATTGTAACACATTGGTCATTGGTTGATGCAAATGCTTG
GGGAGTTTGGTTTAATCCAGGAGATTGGCAACTAATTGTTAATACTATGAGTGAGTTGCATTTAGTTAGT
TTTGAACAAGAAATTTTTAATGTTGTTTTAAAGACTGTTTCAGAATCTGCTACTCAGCCACCAACTAAAG
TTTATAATAATGATTTAACTGCATCATTGATGGTTGCATTAGATAGTAATAATACTATGCCATTTACTCC
AGCAGCTATGAGATCTGAGACATTGGGTTTTTATCCATGGAAACCAACCATACCAACTCCATGGAGATAT
TATTTTCAATGGGATAGAACATTAATACCATCTCATACTGGAACTAGTGGCACACCAACAAATATATACC
ATGGTACAGATCCAGATGATGTTCAATTTTACACTATTGAAAATTCTGTGCCAGTACACTTACTAAGAAC
AGGTGATGAATTTGCTACAGGAACATTTTATTTTGATTGTAAACCATGTAGACTAACACACACATGGCAA
ACAAATAGAGCATTGGGCTTACCACCATTTCTAAATTCTTTGCCTCAAGCTGAAGGAGGTACTAACTTTG
GTTATATAGGAGTTCAACAAGATAAAAGACGTGGTGTAACTCAAATGGGAAATACAAACATTATTACTGA
AGCTACTATTATGAGACCAGCTGAGGTTGGTTATAGTGCACCATATTATTCTTTTGAGGCGTCTACACAA
GGGCCATTTAAAACACCTATTGCAGCAGGACGGGGGGGAGCGCAAACAGATGAAAATCAAGCAGCAGATG
GTGATCCAAGATATGCATTTGGTAGACAACATGGTCAAAAAACTACCACAACAGGAGAAACACCTGAGAG
ATTTACATATATAGCACATCAAGATACAGGAAGATATCCAGAAGGAGATTGGATTCAAAATATTAACTTT
AACCTTCCTGTAACAAATGATAATGTATTGCTACCAACAGATCCAATTGGAGGTAAAGCAGGAATTAACT
ATACTAATATATTTAATACTTATGGTCCTTTAACTGCATTAAATAATGTACCACCAGTTTATCCAAATGG
TCAAATTTGGGATAAAGAATTTGATACTGACTTAAAACCAAGACTTCATGTAAATGCACCATTTGTTTGT
CAAAATAATTGTCCTGGTCAATTATTTGTAAAAGTTGCGCCTAATTTAACAAATGAATATGATCCTGATG
CATCTGCTAATATGTCAAGAATTGTAACTTACTCAGATTTTTGGTGGAAAGGTAAATTAGTATTTAAAGC
TAAACTAAGAGCCTCTCATACTTGGAATCCAATTCAACAAATGAGTATTAATGTAGATAACCAATTTAAC
TATGTACCAAGTAATATTGGAGGTATGAAAATTGTATATGAAAAATCTCAACTAGCACCTAGAAAATTAT
ACTAA

>canine/Guangzhou/GZ-4/2017
ATGAGTGATGGAGCAGTTCAACCAGACGGTGGTCAGCCTGCTGTCAGAAATGAAAGAGCTACAGGATCTG
GGAACGGGTCTGGAGGCGGGGGTGGTGGTGGTTCTGGGGGTGTGGGGATTTCTACGGGTACTTTCAATAA
TCAGACGGAATTTAAATTTTTGGAAAACGGATGGGTGGAAATCACAGCAAACTCAAGCAGACTTGTACAT
TTAAATATGCCAGAAAGTGAAAATTATAGAAGAGTGGTTGTAAATAATTTGGATAAAACTGCAGTTAACG
GAAACATGGCTTTAGATGATACCCATGCACAAATTGTAACACCTTGGTCATTGGTTGATGCAAATGCTTG
GGGAGTTTGGTTTAATCCAGGAGATTGGCAACTAATTGTTAATACTATGAGTGAGTTGCATTTAGTTAGT
TTTGAACAAGAAATTTTTAATGTTGTTTTAAAGACTGTTTCAGAATCTGCTACTCAGCCACCAACTAAAG
TTTATAATAATGATTTAACTGCATCATTGATGGTTGCATTAGATAGTAATAATACTATGCCATTTACTCC
AGCAGCTATGAGATCTGAGACATTGGGTTTTTATCCATGGAAACCAACCATACCAACTCCATGGAGATAT
TATTTTCAATGGGATAGAACATTAATACCATCTCATACTGGAACTAGTGGCACACCAACAAATATATACC
ATGGTACAGATCCAGATGATGTTCAATTTTACACTATTGAAAATTCTGTGCCAGTACACTTACTAAGAAC
AGGTGATGAATTTGCTACAGGAACATTTTATTTTGATTGTAAACCATGTAGACTAACACACACATGGCAA
ACAAATAGAGCATTGGGCTTACCACCATTTCTAAATTCTTTGCCTCAAGCTGAAGGAGGTACTAACTTTG
GTTATATAGGAGTTCAACAAGATAAAAGACGTGGTGTAACTCAAATGGGAAATACAAACATTATTACTGA
AGCTACTATCATGAGACCAGCTGAGGTTGGTTATAGTGCACCATATTATTCTTTTGAGGCGTCTACACAA
GGGCCATTTAAAACACCTATTGCAGCAGGACGGGGGGGAGCGCAAACAGATGAAAATCAAGCAGCAGATG
GTGATCCAAGATATGCATTTGGTAGACAACATGGTCAAAAAACTACCACAACAGGAGAAACACCTGAGAG
ATTTACATATATAGCACATCAAGATACAGGAAGATATCCAGAAGGAGATTGGATTCAAAATATTAACTTT
AACCTTCCTGTAACAAATGATAATGTATTGCTACCAACAGATCCAATTGGAGGTAAAGCAGGAATTAACT
ATACTAATATATTTAATACTTATGGTCCTTTAACTGCATTAAATAATGTACCACCAGTTTATCCAAATGG
TCAAATTTGGGATAAAGAATTTGATACTGACTTAAAACCAAGACTTCATGTAAATGCACCATTTGTTTGT
CAAAATAATTGTCCTGGTCAATTATTTGTAAAAGTTGCGCCTAATTTAACAAATGAATATGATCCTGATG
CATCTGCTAATATGTCAAGAATTGTAACTTACTCAGATTTTTGGTGGAAAGGTAAATTAGTATTTAAAGC
TAAACTAAGAGCCTCTCATACTTGGAATCCAATTCAACAAATGAGTATTAATGTAGATAACCAATTTAAC
TATGTACCAAGTAATATTGGAGGTATGAAAATTGTATATGAAAAATCTCAACTAGCACCTAGAAAATTAT
ACTAA

>canine/Guangzhou/GZ-1/2017
ATGAGTGATGGAGCAGTTCAACCAGACGGTGGTCAGCCTGCTGTCAGAAATGAAAGAGCTACAGGATCTG
GGAACGGGTCTGGAGGCGGGGGTGGTGGTGGTTCTGGGGGTGTGGGGATTTCTACGGGTACTTTCAATAA
TCAGACGGAATTTAAATTTTTGGAAAACGGATGGGTGGAAATCACAGCAAACTCAAGCAGACTTGTACAT
TTAAATATGCCAGAAAGTGAAAATTATAGAAGAGTGGTTGTAAATAATTTGGATAAAACTGCAGTTAACG
GAAACATGGCTTTAGATGATACCCATGCACAAATTGTAACACCTTGGTCATTGGTTGATGCAAATGCTTG
GGGAGTTTGGTTTAATCCAGGAGATTGGCAACTAATTGTTAATACTATGAGTGAGTTGCATTTAGTTAGT
TTTGAACAAGAAATTTTTAATGTTGTTTTAAAGACTGTTTCAGAATCTGCTACTCAGCCACCAACTAAAG
TTTATAATAATGATTTAACTGCATCATTGATGGTTGCATTATATAGTAATAATACTATGCCATTTACTCC
AGCAGCTATGAGATCTGAGACATTGGGTTTTTATCCATGGAAACCAACCATACCAACTCCATGGAGATAT
TATTTTCAATGGGATAGAACATTAATACCATCTCATACTGGAACTAGTGGCACACCAACAAATATATACC
ATGGTACAGATCCAGATGATGTTCAATTTTACACTATTGAAAATTCTGTGCCAGTACACTTACTAAGAAC
AGGTGATGAATTTGCTACAGGAACATTTTATTTTGATTGTAAACCATGTAGACTAACACACACATGGCAA
ACAAATAGAGCATTGGGCTTACCACCATTTCTAAATTCTTTGCCTCAAGCTGAAGGAGGTACTAACTTTG
GTTATATAGGAGTTCAACAAGATAAAAGACGTGGTGTAACTCAAATGGGAAATACAAACATTATTACTGA
AGCTACTATTATGAGACCAGCTGAGGTTGGTTATAGTGCACCATATTATTCTTTTGAGGCGTCTACACAA
GGGCCATTTAAAACACCTATTGCAGCAGGACGGGGGGGAGCGCAAACAGATGAAAATCAAGCAGCAGATG
GTGATCCAAGATATGCATTTGGTAGACAACATGGTCAAAAAACTACCACAACAGGAGAAACACCTGAGAG
ATTTACATATATAGCACATCAAGATACAGGAAGATATCCAGAAGGAGATTGGATTCAAAATATTAACTTT
AACCTTCCTGTAACAGATGATAATGTATTGCTACCAACAGATCCAATTGGAGGTAAAGCAGGAATTAACT
ATACTAATATATTTAATACTTATGGTCCTTTAACTGCATTAAATAATGTACCACCAGTTTATCCAAATGG
TCAAATTTGGGATAAAGAATTTGATACTGACTTAAAACCAAGACTTCATGTAAATGCACCATTTGTTTGT
CAAAATAATTGTCCTGGTCAATTATTTGTAAAAGTTGCGCCTAATTTAACAAATGAATATGATCCTGATG
CATCTGCTAATATGTCAAGAATTGTAACTTACTCAGATTTTTGGTGGAAAGGTAAATTAGTATTTAAAGC
TAAACTAAGAGCCTCTCATACTTGGAATCCAATTCAACAAATGAGTATTAATGTAGATAACCAATTTAAC
TATGTACCAAGTAATATTGGAGGTATGAAAATTGTATATGAAAAATCTCAACTAGCACCTAGAAAATTAT
ATTAA

>canine/Guangzhou/GZ-5/2017
ATGAGTGATGGAGCAGTTCAACCAGACGGTGGTCAGCCTGCTGTCAGAAATGAAAGAGCTACAGGATCTG
GGAACGGGTCTGGAGGCGGGGGTGGTGGTGGTTCTGGGGGTGTGGGGATTTCTACGGGTACTTTCAATAA
TCAGACGGAATTTAAATTTTTGGAAAACGGATGGGTGGAAATCACAGCAAACTCAAGCAGACTTGTACAT
TTAAATATGCCAGAAAGTGAAAATTATAGAAGAGTGGTTGTAAATAATTTGGATAAAACTGCAGTTAACG
GAAACATGGCTTTAGATGATACCCATGCACAAATTGTAACACCTTGGTCATTGGTTGATGCAAATGCTTG
GGGAGTTTGGTTTAATCCAGGAGATTGGCAACTAATTGTTAATACTATGAGTGAGTTGCATTTAGTTAGT
TTTGAACAAGAAATTTTTAATGTTGTTTTAAAGACTGTTTCAGAATCTGCTACTCAGCCACCAACTAAAG
TTTATAATAATGATTTAACTGCATCATTGATGGTTGCATTAGATAGTAATAATACTATGCCATTTACTCC
AGCAGCTATGAGATCTGAGACATTGGGTTTTTATCCATGGAAACCAACCATACCAACTCCATGGAGATAT
TATTTTCAATGGGATAGAACATTAATACCATCTCATACTGGAACTAGTGGCACACCAACAAATATATACC
ATGGTACAGATCCAGATGATGTTCAATTTTACACTATTGAAAATTCTGTGCCAGTACACTTACTAAGAAC
AGGTGATGAATTTGCTACAGGAACATTTTATTTTGATTGTAAACCATGTAGACTAACACACACATGGCAA
ACAAATAGAGCATTGGGCTTACCACCATTTCTAAATTCTTTGCCTCAAGCTGAAGGAGGTACTAACTTTG
GTTATATAGGAGTTCAACAAGATAAAAGACGTGGTGTAACTCAAATGGGAAATACAAACATTATTACTGA
AGCTACTATCATGAGACCAGCTGAGGTTGGTTATAGTGCACCATATTATTCTTTTGAGGCGTCTACACAA
GGGCCATTTAAAACACCTATTGCAGCAGGACGGGGGGGAGCGCAAACAGATGAAAATCAAGCAGCAGATG
GTGATCCAAGATATGCATTTGGTAGACAACATGGTCAAAAAACTACCACAACAGGAGAAACACCTGAGAG
ATTTACATATATAGCACATCAAGATACAGGAAGATATCCAGAAGGAGATTGGATTCAAAATATTAACTTT
AACCTTCCTGTAACAAATGATAATGTATTGCTACCAACAGATCCAATTGGAGGTAAAGCAGGAATTAACT
ATACTAATATATTTAATACTTATGGTCCTTTAACTGCATTAAATAATGTACCACCAGTTTATCCAAATGG
TCAAATTTGGGATAAAGAATTTGATACTGACTTAAAACCAAGACTTCATGTAAATGCACCATTTGTTTGT
CAAAATAATTGTCCTGGTCAATTATTTGTAAAAGTTGCGCCTAATTTAACAAATGAATATGATCCTGATG
CATCTGCTAATATGTCAAGAATTGTAACTTACTCAGATTTTTGGTGGAAAGGTAAATTAGTATTTAAAGC
TAAACTAAGAGCCTCTCATACTTGGAATCCAATTCAACAAATGAGTATTAATGTAGATAACCAATTTAAC
TATGTACCAAGTAATATTGGAGGTATGAAAATTGTATATGAAAAATCTCAACTAGCACCTAGAAAATTAT
ACTAA


>canine/Guangzhou/DH1130-1/2017
ATGAGTGATGGAGCAGTTCAACCAGACGGTGGTCAACCTGCTGTCAGAAATGAAAGAGCTACAGGATCTGGGAACGGGTCTGGAGGCGGGGGTGGTGGTGGTTCTGGGGGTGTGGGGATTTCTACGGGTACTTTTAATAATCAGACGGAATTTAAATTCTTGGAAAACGGATGGGTGGAAATCACAGCAAACTCAAGCAGACTTGTGCATTTAAATATGCCAGAAAGTGAAAATTATAGAAGAGTAGTTGTAAATAATTTGGATAAAACTGCAGTTAACGGAAACATGGCTTTAGATGATACTCATGCACAAATTGTAACACCTTGGTCATTGGTTGATGCAAATGCTTGGGGAGTTTGGTTTAATCCAGGAGATTGGCAACTAATTGTTAATACTATGAGTGAGTTGCATTTAGTTAGTTTTGAACAAGAAATTTTTAATGTTGTTTTAAAGACTGTTTCAGAATCTGCTACTCAGCCACCAACTAAAGTTTATAATAATGATTTAACTGCATCATTGATGGTTGCATTAGATAGTAATAATACTATGCCATTTACTCCAGCAGCTATGAGATCTGAGACATTGGGTTTTTATCCATGGAAACCAACCATACCAACTCCATGGAGATATTATTTTCAATGGGATAGAACATTAATACCATCTCATACTGGAACTAGTGGCACACCAACAAATATATACCATGGTACAGATCCAGATGATGTTCAATTTTACACTATTGAAAATTCTGTGCCAGTACACTTACTAAGAACAGGTGATGAATTTGCTACAGGAACATTTTATTTTGATTGTAAACCATGTAGACTAACACATACATGGCAAACAAATAGAGCATTGGGCTTACCACCATTTCTAAATTCTTTGCCTCAAGCTGAAGGAGGTACTAACTTTGGTTATATAGGAGTTCAACAAGATAAAAGACGTGGTGTAACTCAAATGGGAAACACAAACATTATTACTGAAGCTACTATTATGAGACCAGCTGAGGTTGGTTATAGTGCACCATATTATTCTTTTGAGGCGTCTACACAAGGGCCATTTAAAACACCTATTGCAGCAGGACGGGGGGGAGCGCAAACAGATGAAAATCGAGCAGCAGATGGTGATCCAAGATATGCATTTGGTAGACAACATGGTCAAAAAACTACCACAACAGGAGAAACACCTGAGAGATTTACATATATAGCACATCAAGATACAGGAAGATATCCAGAAGGAGATTGGATTCAAAATATTAACTTTAACCTTCCTGTAACAGAAGATAATGTATTGCTACCAACAGATCCAATTGGAGGTAAAACAGGAATTAACTATACTAATATATTTAATACTTATGGTCCTTTAACTGCATTAAATAATGTACCACCAGTTTATCCAAATGGTCAAATTTGGGACAAAGAATTTGATACTGACTTAAAACCAAGACTTCATGTAAATGCACCATTTGTTTGTCAAAATAATTGTCCTGGTCAATTATTTGTAAAAGTTGCACCTAATTTAACAAATGAATATGATCCTGATGCATCCGCTAATATGTCAAGAATTGTAACTTACTCAGATTTTTGGTGGAAAGGTAAATTAGTATTTAAAGCTAAACTAAGAGCCTCTCATACTTGGAATCCAATTCAACAAATGAGTATCAATGTAGATAACCAATTTAACTATGTACCAAGTAATATTGGAGGTATGAAAATTGTATATGAAAAATCTCAACTAGCACCTAGAAAATTATACTAA
>canine/Guangzhou/DH1130-1/2017
ATGAGTGATGGAGCAGTTCAACCAGACGGTGGTCAACCTGCTGTCAGAAATGAAAGAGCTACAGGATCTGGGAACGGGTCTGGAGGCGGGGGTGGTGGTGGTTCTGGGGGTGTGGGGATTTCTACGGGTACTTTTAATAATCAGACGGAATTTAAATTTTTGGAAAACGGATGGGTGGAAATCACAGCAAACTCAAGCAGACTTGTGCATTTAAATATGCCAGAAAGTGAAAATTATAGAAGAGTGGTTGTAAATAATTTGGATAAAACTGCAGTTAACGGAAACATGGCTTTAGATGATACTCATGCACAAATTGTAACACCTTGGTCATTGGTTGATGCAAATGCTTGGGGAGTTTGGTTTAATCCAGGAGATTGGCAACTAATTGTTAATACTATGAGTGAGTTGCATTTAGTTAGTTTTGAACAAGAAATTTTTAATGTTGTTTTAAAGACTGTTTCAGAATCTGCTACTCAGCCACCAACTAAAGTTTATAATAATGATTTAACTGCATCATTGATGGTTGCATTAGATAGTAATAATACTATGCCATTTACTCCAGCAGCTATGAGATCTGAGACATTGGGTTTTTATCCATGGAAACCAACCATACCAACTCCATGGAGATATTATTTTCAATGGGATAGAACATTAATACCATCTCATACTGGAACTAGTGGCACACCAACAAATATATACCATGGTACAGATCCAGATGATGTTCAATTTTACACTATTGAAAATTCTGTGCCAGTACACTTACTAAGAACAGGTGATGAATTTGCTACAGGAACATTTTATTTTGATTGTAAACCATGTAGACTAACACATACATGGCAAACAAATAGAGCATTGGGCTTACCACCATTTCTAAATTCTTTGCCTCAAGCTGAAGGAGGTACTAACTTTGGTTATATAGGAGTTCAACAAGATAAAAGACGTGGTGTAACTCAAATGGGAAACACAAACATTATTACTGAAGCTACTATTATGAGACCAGCTGAGGTTGGTTATAGTGCACCATATTATTCTTTTGAGGCGTCTACACAAGGGCCATTTAAAACACCTATTGCAGCAGGACGGGGGGGAGCGCAAACAGATGAAAATCGAGCAGCAGATGGTGATCCAAGATATGCATTTGGTAGACAACATGGTCAAAAAACTaCCACAACAGGAGAAACACCTGAGAGATTTACATATATAGCACATCAAGATACAGGAAGATATCCAGAAGGAGATTGGATTCAAAATATTAACTTTAACCTTCCTGTAACAGAAGATAATGTATTGCTACCAACAGATCCAATTGGAGGTAAAACAGGAATTAACTATACTAATATATTTAATACTTATGGTCCTTTAACTGCATTAAATAATGTACCACCAGTTTATCCAAATGGTCAAATTTGGGATAAAGAATTTGATACTGACTTAAAACCAAGACTTCATGTAAATGCACCATTTGTTTGTCAAAATAATTGTCCTGGTCAATTATTTGTAAAAGTTGCACCTAATTTAACAAATGAATATGATCCTGATGCATCTGCTAATATGTCAAGAATTGTAACTTACTCAGATTTTTGGTGGAAAGGTAAATTAGTATTTAAAGCTAAACTAAGAGCCTCTCATACTTGGAATCCAATTCAACAAATGAGTATCAATGTAGATAACCAATTTAACTATGTACCAAGTAATATTGGAGGTATGAAAATTGTATATGAAAAATCTCAACTAGCACCTAGAAAATTATACTAA
>canine/Guangzhou/CWC/2018
ATGAGTGATGGAGCAGTTCAACCAGACGGTGGTCAACCTGCTGTCAGAAATGAAAGAGCTACAGGATCTGGGAACGGGTCTGGAGGCGGGGGTGGTGGTGGTTCTGGGGGTGTGGGGATTTCTACGGGTACTTTTAATAATCAGACGGAATTTAAATTTTTGGAAAACGGATGGGTGGAAATCACAGCAAACTCAAGCAGACTTGTGCATTTAAATATGCCAGAAAGTGAAAATTATAGAAGAGTGGTTGTAAATAATTTGGATAAAACTGCAGTTAACGGAAACATGGCTTTAGATGATACTCATGCACAAATTGTAACACCTTGGTCATTGGTTGATGCAAATGCTTGGGGAGTTTGGTTTAATCCAGGAGATTGGCAACTAATTGTTAATACTATGAGTGAGTTGCATTTAGTTAGTTTTGAACAAGAAATTTTTAATGTTGTTTTAAAGACTGTTTCAGAATCTGCTACTCAGCCACCAACTAAAGTTTATAATAATGATTTAACTGCATCATTGATGGTTGCATTAGATAGTAATAATACTATGCCATTTACTCCAGCAGCTATGAGATCTGAGACATTGGGTTTTTATCCATGGAAACCAACCATACCAACTCCATGGAGATATTATTTTCAATGGGATAGAACATTAATACCATCTCATACTGGAACTAGTGGCACACCAACAAATATATACCATGGTACAGATCCAGATGATGTTCAATTTTACACTATTGAAAATTCTGTGCCAGTACACTTACTAAGAACAGGTGATGAATTTGCTACAGGAACATTTTATTTTGATTGTAAACCATGTAGACTAACACATACATGGCAAACAAATAGAGCATTGGGCTTACCACCATTTCTAAATTCTTTGCCTCAAGCTGAAGGAGGTACTAACTTTGGTTATATAGGAGTTCAACAAGATAAAAGACGTGGTGTAACTCAAATGGGAAACACAAACATTATTACTGAAGCTACTATTATGAGACCAGCTGAGGTTGGTTATAGTGCACCATATTATTCTTTTGAGGCGTCTACACAAGGGCCATTTAAAACACCTATTGCAGCAGGACGGGGGGGGGCGCAAACAGATGAAAATCGAGCAGCAGATGGTGATCCAAGATATGCATTTGGTAGACAACATGGTCAAAAAACTACCACAACAGGAGAAACACCTGAGAGATTTACATATATAGCACATCAAGATACAGGAAGATATCCAGAAGGAGATTGGATTCAAAATATTAACTTTAACCTTCCTGTAACAGAAGATAATGTATTGCTACCAACAGATCCAATTGGAGGTAAAACAGGAATTAACTATACTAATATATTTAATACTTATGGTCCTTTAACTGCATTAAATAATGTACCACCAGTTTATCCAAATGGTCAAATTTGGGATAAAGAATTTGATACTGACTTAAAACCAAGACTTCATGTAAATGCACCATTTGTTTGTCAAAATAATTGTCCTGGTCAATTATTTGTAAAAGTTGCACCTAATTTAACAAATGAATATGATCCTGATGCATCTGCTAATATGTCAAGAATTGTAACTTACTCAGATTTTTGGTGGAAAGGTAAATTAGTATTTAAAGCTAAACTAAGAGCCTCTCATACTTGGAATCCAATTCAACAAATGAGTATCAATGTAGATAACCAATTTAACTATGTACCAAGTAATATTGGAGGTATGAAAATTGTATATGAAAAATCTCAACTAGCACCTAGAAAATTATACTAA
>canine/Guangzhou/QH1/2018
ATGAGTGATGGAGCAGTTCAACCAGACGGTGGTCAGCCTGCTGTCAGAAATGAAAGAGCT
ACAGGATCTGGGAACGGGTCTGGAGGCGGGGGTGGTGGTGGTTCTGGGGGTGTGGGGATT
TCTACGGGTACTTTCAATAATCAGACGGAATTTAAATTTTTGGAAAACGGATGGGTGGAA
ATCACAGCAAACTCAAGCAGACTTGTACATTTAAATATGCCAGAAAGTGAAAATTATAGA
AGAGTGGTTGTAAATAATTTGGATAAAACTGCAGTTAACGGAAACATGGCTTTAGATGAT
ACCCATGCACAAATTGTAACACCTTGGTCATTGGTTGATGCAAATGCTTGGGGAGTTTGG
TTTAATCCAGGAGATTGGCAACTAATTGTTAATACTATGAGTGAGTTGCATTTAGTTAGT
TTTGAACAAGAAATTTTTAATGTTGTTTTAAAGACTGTTTCAGAATCTGCTACTCAGCCA
CCAACTAAAGTTTATAATAATGATTTAACTGCATCATTGATGGTTGCATTAGATAGTAAT
AATACTATGCCATTTACTCCAGCAGCTATGAGATCTGAGACATTGGGTTTTTATCCATGG
AAACCAACCATACCAACTCCATGGAGATATTATTTTCAATGGGATAGAACATTAATACCA
TCTCATACTGGAACTAGTGGCACACCAACAAATATATACCATGGTACAGATCCAGATGAT
GTTCAATTTTACACTATTGAAAATTCTGTGCCAGTACACTTACTAAGAACAGGTGATGAA
TTTGCTACAGGAACATTTTATTTTGATTGTAAACCATGTAGACTAACACACACATGGCAA
ACAAATAGAGCATTGGGCTTACCACCATTTCTAAATTCTTTGCCTCAAGCTGAAGGAGGT
ACTAACTTTGGTTATATAGGAGTTCAACAAGATAAAAGACGTGGTGTAACTCAAATGGGA
AATACAAACATTATTACTGAAGCTACTATTATGAGACCAGCTGAGGTTGGTTATAGTGCA
CCATATTATTCTTTTGAGGCGTCTACACAAGGGCCATTTAAAACACCTATTGCAGCAGGA
CGGGGGGGAGCGCAAACAGATGAAAATCAAGCAGCAGATGGTGATCCAAGATATGCATTT
GGTAGACAACATGGTCAAAAAACTACCACAACAGGAGAAACACCTGAGAGATTTACATAT
ATAGCACATCAAGATACAGGAAGATATCCAGAAGGAGATTGGATTCAAAATATTAACTTT
AACCTTCCTGTAACAAATGATAATGTATTGCTACCAACAGATCCAATTGGAGGTAAAGCA
GGAATTAACTATACTAATATATTTAATACTTATGGTCCTTTAACTGCATTAAATAATGTA
CCACCAGTTTATCCAAATGGTCAAATTTGGGATAAAGAATTTGATACTGACTTAAAACCA
AGACTTCATGTAAATGCACCATTTGTTTGTCAAAATAATTGTCCTGGTCAATTATTTGTA
AAAGTTGCGCCTAATTTAACAAATGAATATGATCCTGATGCATCTGCTAATATGTCAAGA
ATTGTAACTTACTCAGATTTTTGGTGGAAAGGTAAATTAGTATTTAAAGCTAAACTAAGA
GCCTCTCATACTTGGAATCCAATTCAACAAATGAGTATTAATGTAGATAACCAATTTAAC
TATGTACCAAGTAATATTGGAGGTATGAAAATTGTATATGAAAAATCTCAACTAGCACCT
AGAAATTTATACTAA
>canine/Guangzhou/QH2/2018
ATGAGTGATGGAGCAGTTCAACCAGACGGTGGTCAGCCTGCTGTCAGAAATGAAAGAGCT
ACAGGATCTGGGAACGGGTCTGGAGGCGGGGGTGGTGGTGGTTCTGGGGGTGTGGGGATT
TCTACGGGTACTTTCAATAATCAGACGGAATTTAAATTTTTGGAAAACGGATGGGTGGAG
ATCACAGCAAACTCAAGCAGACTTGTACATTTAAATATGCCAGAAAGTGAAAATTATAGA
AGAGTGGTTGTAAATAATTTGGATAAAACTGCAGTTAACGGAAACATGGCTTTAGATGAT
ACCCATGCACAAATTGTAACACCTTGGTCATTGGTTGATGCAAATGCTTGGGGAGTTTGG
TTTAATCCAGGAGATTGGCAACTAATTGTTAATACTATGAGTGAGTTGCATTTAGTTAGT
TTTGAACAAGAAATTTTTAATGTTGTTTTAAAGACTGTTTCAGAATCTGCTACTCAGCCA
CCAACTAAAGTTTATAATAATGATTTAACTGCATCATTGATGGTTGCATTAGATAGTAAT
AATACTATGCCATTTACTCCAGCAGCTATGAGATCTGAGACATTGGGTTTTTATCCATGG
AAACCAACCATACCAACTCCATGGAGATATTATTTTCAATGGGATAGAACATTAATACCA
TCTCATACTGGAACTAGTGGCACACCAACAAATATATACCATGGTACAGATCCAGATGAT
GTTCAATTTTACACTATTGAAAATTCTGTGCCAGTACACTTACTAAGAACAGGTGATGAA
TTTGCTACAGGAACATTTTATTTTGATTGTAAACCATGTAGACTAACACACACATGGCAA
ACAAATAGAGCATTGGGCTTACCACCATTTCTAAATTCTTTGCCTCAAGCTGAAGGAGGT
ACTAACTTTGGTTATATAGGAGTTCAACAAGATAAAAGACGTGGTGTAACTCAAATGGGA
AATACAAACATTATTACTGAAGCTACTATTATGAGACCAGCTGAGGTTGGTTATAGTGCA
CCATATTATTCTTTTGAGGCGTCTACACAAGGGCCATTTAAAACACCTATTGCAGCAGGA
CGGGGGGGAGCGCAAACAGATGAAAATCAAGCAGCAGATGGTGATCCAAGATATGCATTT
GGTAGACAACATGGTCAAAAAACTACCACAACAGGAGAAACACCTGAGAGATTTACATAT
ATAGCACATCAAGATACAGGAAGATATCCAGAAGGAGATTGGATTCAAAATATTAACTTT
AACCTTCCTGTAACAAATGATAATGTATTGCTACCAACAGATCCAATTGGAGGTAAAGCA
GGAATTAACTATACTAATATATTTAATACTTATGGTCCTTTAACTGCATTAAATAATGTA
CCACCAGTTTATCCAAATGGTCAAATTTGGGATAAAGAATTTGATACTGACTTAAAACCA
AGACTTCATGTAAATGCACCATTTGTTTGTCAAAATAATTGTCCTGGTCAATTATTTGTA
AAAGTTGCGCCTAATTTAACAAATGAATATGATCCTGATGCATCTGCTAATATGTCAAGA
ATTGTAACTTACTCAGATTTTTGGTGGAAAGGTAAATTAGTATTTAAAGCTAAACTAAGA
GCCTCTCATACTTGGAATCCAATTCAACAAATGAGTATTAATGTAGATAACCAATTTAAC
TATGTACCAAGTAATATTGGAGGTATGAAAATTGTATATGAAAAATCTCAACTAGCACCT
AGAAAATTATACTAA
>canine/Guangzhou/QH3/2018
ATGAGTGATGGAGCAGTTCAACCAGACGGTGGTCAGCCTGCTGTCAGAAATGAAAGAGCT
ACAGGATCTGGGAACGGGTCTGGAGGCGGGGGTGGTGGTGGTTCTGGGGGTGTGGGGATT
TCTACGGGTACTTTTAATAATCAGACGGAATTTAAATTTTTGGAAAACGGATGGGTGGAA
ATCACAGCAAACTCAAGCAGACTTGTGCATTTAAATATGCCAGAAAGTGAAAATTATAGA
AGAGTGGTTGTAAATAATTTGGATAAAACTGCAGTTAACGGAAACATGGCTTTAGATGAT
ACTCATGCACAAATTGTAACACCTTGGTCATTGGTTGATGCAAATGCTTGGGGAGTTTGG
TTTAATCCAGGAGATTGGCAACTAATTGTTAATACTATGAGTGAGTTGCATTTAGTTAGT
TTTGAACAAGAAATTTTTAATGTTGTTTTAAAGACTGTTTCAGAATCTGCTACTCAGCCA
CCAACTAAAGTTTATAATAATGATTTAACTGCATCATTGATGGTTGCATTAGATAGTAAT
AATACTATGCCATTTACTCCAGCAGCTATGAGATCTGAGACATTGGGTTTTTATCCATGG
AAACCAACCATACCAACTCCATGGAGATATTATTTTCAATGGGATAGAACATTAATACCA
TCTCATACTGGAACTAGTGGCACACCAACAAATATATACCATGGTACAGATCCAGATGAT
GTTCAATTTTACACTATTGAAAATTCTGTGCCAGTACACTTACTAAGAACAGGTGATGAA
TTTGCTACAGGAACATTTTATTTTGATTGTAAACCATGTAGACTAACACATACATGGCAA
ACAAATAGAGCATTGGGCTTACCACCATTTCTAAATTCTTTGCCTCAAGCTGAAGGAGGT
ACTAACTTTGGTTATATAGGAGTTCAACAAGATAAAAGACGTGGTGTAACTCAAATGGGA
AACACAAACATTATTACTGAAGCTACTATTATGAGACCAGCTGAGGTTGGTTATAGTGCA
CCATATTATTCTTTTGAGGCGTCTACACAAGGGCCATTTAAAACACCTATTGCAGCAGGA
CGGGGGGGAGCGCAAACAGATGAAAATCGAGCAGCAGATGGTGATCCAAGATATGCATTT
GGTAGACAACATGGTCAAAAAACTACCACAACAGGAGAAACACCTGAGAGATTTACATAT
ATAGCACATCAAGATACAGGAAGATATCCAGAAGGAGATTGGATTCAAAATATTAACTTT
AACCTTCCTGTAACAGAAGATAATGTATTGCTACCAACAGATCCAATTGGAGGTAAAACA
GGAATTAACTATACTAATATATTTAATACTTATGGTCCTTTAACTGCATTAAATAATGTA
CCACCAGTTTATCCAAATGGTCAAATTTGGGATAAAGAATTTGATACTGACTTAAAACCA
AGACTTCATGTAAATGCACCATTTGTTTGTCAAAATAATTGTCCTGGTCAATTATTTGTA
AAAGTTGCACCTAATTTAACAAATGAATATGATCCTGATGCATCTGCTAATATGTCAAGA
ATTGTAACTTACTCAGATTTTTGGTGGAAAGGTAAATTAGTATTTAAAGCTAAACTAAGA
GCCTCTCATACTTGGAATCCAATTCAACAAATGAGTATCAATGTAGATAACCAATTTAAC
TATGTACCAAGTAATATTGGAGGTATGAAAATTGTATATGAAAAATCTCAACTAGCACCT
AGAAAATTATACTAA
>canine/Guangzhou/QH5/2018
ATGAGTGATGGAGCAGTTCAACCAGACGGTGGTCAACCTGCTGTCAGAAATGAAAGAGCT
ACAGGATCTGGGAACGGGTCTGGAGGCGGGGGTGGTGGTGGTTCTGGGGGTGTGGGGATT
TCTACGGGTACTTTTAATAATCAGACGGAATTTAAATTTTTGGAAAACGGATGGGTGGAA
ATCACAGCAAACTCAAGCAGACTTGTGCATTTAAATATGCCAGAAAGTGAAAATTATAGA
AGAGTGGTTGTAAATAATTTGGATAAAACTGCAGTTAACGGAAACATGGCTTTAGATGAT
ACTCATGCACAAATTGTAACACCTTGGTCATTGGTTGATGCAAATGCTTGGGGAGTTTGG
TTTAATCCAGGAGATTGGCAACTAATTGTTAATACTATGAGTGAGTTGCATTTAGTTAGT
TTTGAACAAGAAATTTTTAATGTTGTTTTAAAGACTGTTTCAGAATCTGCTACTCAGCCA
CCAACTAAAGTTTATAATAATGATTTAACTGCATCATTGATGGTTGCATTAGATAGTAAT
AATACTATGCCATTTACTCCAGCAGCTATGAGATCTGAGACATTGGGTTTTTATCCATGG
AAACCAACCATACCAACTCCATGGAGATATTATTTTCAATGGGATAGAACATTAATACCA
TCTCATACTGGAACTAGTGGCACACCAACAAATATATACCATGGTACAGATCCAGATGAT
GTTCAATTTTACACTATTGAAAATTCTGTGCCAGTACACTTACTAAGAACAGGTGATGAA
TTTGCTACAGGAACATTTTATTTTGATTGTAAACCATGTAGACTAACACATACATGGCAA
ACAAATAGAGCATTGGGCTTACCACCATTTCTAAATTCTTTGCCTCAAGCTGAAGGAGGT
ACTAACTTTGGTTATATAGGAGTTCAACAAGATAAAAGACGTGGTGTAACTCAAATGGGA
AACACAAACATTATTACTGAAGCTACTATTATGAGACCAGCTGAGGTTGGTTATAGTGCA
CCATATTATTCTTTTGAGGCGTCTACACAAGGGCCATTTAAAACACCTATTGCAGCAGGA
CGGGGGGGAGCGCAAACAGATGAAAATCGAGCAGCAGATGGTGATCCAAGATATGCATTT
GGTAGACAACATGGTCAAAAAACTACCACAACAGGAGAAACACCTGAGAGATTTACATAT
ATAGCACATCAAGATACAGGAAGATATCCAGAAGGAGATTGGATTCAAAATATTAACTTT
AACCTTCCTGTAACAGAAGATAATGTATTGCTACCAACAGATCCAATTGGAGGTAAAACA
GGAATTAACTATACTAATATATTTAATACTTATGGTCCTTTAACTGCATTAAATAATGTA
CCACCAGTTTATCCAAATGGTCAAATTTGGGATAAAGAATTTGATACTGACTTAAAACCA
AGACTTCATGTAAATGCACCATTTGTTTGTCAAAATAATTGTCCTGGTCAATTATTTGTA
AAAGTTGCACCTAATTTAACAAATGAATATGATCCTGATGCATCTGCTAATATGTCAAGA
ATTGTAACTTACTCAGATTTTTGGTGGAAAGGTAAATTAGTATTTAAAGCTAAACTAAGA
GCCTCTCATACTTGGAATCCAATTCAACAAATGAGTATCAATGTAGATAACCAATTTAAC
TATGTACCAAGTAATATTGGAGGTATGAAAATTGTATATGAAAAATCTCAACTAGCACCT
AGAAAATTATACTAA

>canine/Dongguan/XH1/2018
ATGAGTGATGGAGCAGTTCAACCAGACGGTGGTCAACCTGCTGTCAGAAATGAAAGAGCT
ACAGGATCTGGGAACGGGTCTGGAGGCGGGGGTGGTGGTGGTTCTGGGGGTGTGGGGATT
TCTACGGGTACTTTTAATAATCAGACGGAATTTAAATTTTTGGAAAACGGATGGGTGGAA
ATCACAGCAAACTCAAGCAGACTTGTGCATTTAAATATGCCAGAAAGTGAAAATTATAGA
AGAGTGGTTGTAAATAATTTGGATAAAACTGCAGTTAACGGAAACATGGCTTTAGATGAT
ACTCATGCACAAATTGTAACACCTTGGTCATTGGTTGATGCAAATGCTTGGGGAGTTTGG
TTTAATCCAGGAGATTGGCAACTAATTGTTAATACTATGAGTGAGTTGCATTTAGTTAGT
TTTGAACAAGAAATTTTTAATGTTGTTTTAAAGACTGTTTCAGAATCTGCTACTCAGCCA
CCAACTAAAGTTTATAATAATGATTTAACTGCATCATTGATGGTTGCATTAGATAGTAAT
AATACTATGCCATTTACTCCAGCAGCTATGAGATCTGAGACATTGGGTTTTTATCCATGG
AAACCAACCATACCAACTCCATGGAGATATTATTTTCAATGGGATAGAACATTAATACCA
TCTCATACTGGAACTAGTGGCACACCAACAAATATATACCATGGTACAGATCCAGATGAT
GTTCAATTTTACACTATTGAAAATTCTGTGCCAGTACACTTACTAAGAACAGGTGATGAA
TTTGCTACAGGAACATTTTATTTTGATTGTAAACCATGTAGACTAACACATACATGGCAA
ACAAATAGAGCATTGGGCTTACCACCATTTCTAAATTCTTTGCCTCAAGCTGAAGGAGGT
ACTAACTTTGGTTATATAGGAGTTCAACAAGATAAAAGACGTGGTGTAACTCAAATGGGA
AACACAAACATTATTACTGAAGCTACTATTATGAGACCAGCTGAGGTTGGTTATAGTGCA
CCATATTATTCTTTTGAGGCGTCTACACAAGGGCCATTTAAAACACCTATTGCAGCAGGA
CGGGGGGGAGCGCAAACAGATGAAAATCGAGCAGCAGATGGTGATCCAAGATATGCATTT
GGTAGACAACATGGTCAAAAAACTACCACAACAGGAGAAACACCTGAGAGATTTACATAT
ATAGCACATCAAGATACAGGAAGATATCCAGAAGGAGATTGGATTCAAAATATTAACTTT
AACCTTCCTGTAACAGAAGATAATGTATTGCTACCAACAGATCCAATTGGAGGTAAAACA
GGAATTAACTATACTAATATATTTAATACTTATGGTCCTTTAACTGCATTAAATAATGTA
CCACCAGTTTATCCAAATGGTCAAATTTGGGATAAAGAATTTGATACTGACTTAAAACCA
AGACTTCATGTAAATGCACCATTTGTTTGTCAAAATAATTGTCCTGGTCAATTATTTGTA
AAAGTTGCACCTAATTTAACAAATGAATATGATCCTGATGCATCTGCTAATATGTCAAGA
ATTGTAACTTACTCAGATTTTTGGTGGAAAGGTAAATTAGTATTTAAAGCTAAACTAAGA
GCCTCTCATACTTGGAATCCAATTCAACAAATGAGTATCAATGTAGATAACCAATTTAAC
TATGTACCAAGTAATATTGGAGGTATGAAAATTGTATATGAAAAATCTCAACTAGCACCT
AGAAAATTATACTAA
>canine/Dongguan/XH2/2018
ATGAGTGATGGAGCAGTTCAACCAGACGGTGGTCAGCCTGCTGTCAGAAATGAAAGAGCT
ACAGGATCTGGGAACGGGTCTGGAGGCGGGGGTGGTGGTGGTTCTGGGGGTGTGGGGATT
TCTACGGGTACTTTCAATAATCAGACGGAATTTAAATTTTTGGAAAACGGATGGGTGGAA
ATCACAGCAAACTCAAGCAGACTTGTACATTTAAATATGCCAGAAAGTGAAAATTATAGA
AGAGTGGTTGTAAATAATTTGGATAAAACTGCAGTTAACGGAAACATGGCTTTAGATGAT
ACCCATGCACAAATTGTAACACCTTGGTCATTGGTTGATGCAAATGCTTGGGGAGTTTGG
TTTAATCCAGGAGATTGGCAACTGATTGTTAATACTATGAGTGAGTTGCATTTAGTTAGT
TTTGAACAAGAAATTTTTAATGTTGTTTTAAAGACTGTTTCAGAATCTGCTACTCAGCCA
CCAACTAAAGTTTATAATAATGATTTAACTGCATCATTGATGGTTGCATTAGATAGTAAT
AATACTATGCCATTTACTCCAGCAGCTATGAGATCTGAGACATTGGGTTTTTATCCATGG
AAACCAACCATACCAACTCCATGGAGATATTATTTTCAATGGGATAGAACATTAATACCA
TCTCATACTGGAACTAGTGGCACACCAACAAATATATACCATGGTACAGATCCAGATGAT
GTTCAATTTTACACTATTGAAAATTCTGTGCCAGTACACTTACTAAGAACAGGTGATGAA
TTTGCTACAGGAACATTTTATTTTGATTGTAAACCATGTAGACTAACACACACATGGCAA
ACAAATAGAGCATTGGGCTTACCACCATTTCTAAATTCTTTGCCTCAAGCTGAAGGAGGT
ACTAACTTTGGTTATATAGGAGTTCAACAAGATAAAAGACGTGGTGTAACTCAAATGGGA
AATACAAACATTATTACTGAAGCTACTATTATGAGACCAGCTGAGGTTGGTTATAGTGCA
CCATATTATTCTTTTGAGGCGTCTACACAAGGGCCATTTAAAACACCTATTGCAGCAGGA
CGGGGGGGAGCGCAAACAGATGAAAATCAAGCAGCAGATGGTGATCCAAGATATGCATTT
GGTAGACAACATGGTCAAAAAACTACCACAACAGGAGAAACACCTGAGAGATTTACATAT
ATAGCACATCAAGATACAGGAAGATATCCAGAAGGAGATTGGATTCAAAATATTAACTTT
AACCTTCCTGTAACAAATGATAATGTATTGCTACCAACAGATCCAATTGGAGGTAAAGCA
GGAATTAACTATACTAATATATTTAATACTTATGGTCCTTTAACTGCATTAAATAATGTA
CCACCAGTTTATCCAAATGGTCAAATTTGGGATAAAGAATTTGATACTGACTTAAAACCA
AGACTTCATGTAAATGCACCATTTGTTTGTCAAAATAATTGTCCTGGTCAATTATTTGTA
AAAGTTGCGCCTAATTTAACAAATGAATATGATCCTGATGCATCTGCTAATATGTCAAGA
ATTGTAACTTACTCAGATTTTTGGTGGAAAGGTAAATTAGTATTTAAAGCTAAACTAAGA
GCCTCTCATACTTGGAATCCAATTCAACAAATGAGTATTAATGTAGATAACCAATTTAAC
TATGTACCAAGTAATATTGGAGGTATGAAAATTGTATATGAAAAATCTCAACTAGCACCT
AGAAAATTATACTAA
>canine/Dongguan/XH3/2018
ATGAGTGATGGAGCAGTTCAACCAGACGGTGGTCAGCCTGCTGTCAGAAATGAAAGAGCT
ACAGGATCTGGGAACGGGTCTGGAGGCGGGGGTGGTGGTGGTTCTGGGGGTGTGGGGATT
TCTACGGGTACTTTCAATAATCAGACGGAATTTAAATTTTTGGAAAACGGATGGGTTGAA
ATCACAGCAAACTCAAGCAGACTTGTACATTTAAATATGCCAGAAAGTGAAAATTATAGA
AGAGTGGTTGTAAATAATTTGGATAAAACTGCAGTTAACGGAAACATGGCTTTAGATGAT
ACCCATGCACAAATTGTAACACCTTGGTCATTGGTTGATGCAAATGCTTGGGGAGTTTGG
TTTAATCCAGGAGATTGGCAACTAATTGTTAATACTATGAGTGAGTTGCATTTAGTTAGT
TTTGAACAAGAAATTTTTAATGTTGTTTTAAAGACTGTTTCAGAATCTGCTACTCAGCCA
CCAACTAAAGTTTATAATAATGATTTAACTGCATCATTGATGGTTGCATTAGATAGTAAT
AATACTATGCCATTTACTCCAGCAGCTATGAGATCTGAGACATTGGGTTTTTATCCATGG
AAACCAACCATACCAACTCCATGGAGATATTATTTTCAATGGGATAGAACATTAATACCA
TCTCATACTGGAACTAGTGGCACACCAACAAATATATACCATGGTACAGATCCAGATGAT
GTTCAATTTTACACTATTGAAAATTCTGTGCCAGTACACTTACTAAGAACAGGTGATGAA
TTTGCTACAGGAACATTTTATTTTGATTGTAAACCATGTAGACTAACACACACATGGCAA
ACAAATAGAGCATTGGGCTTACCACCATTTCTAAATTCTTTGCCTCAAGCTGAAGGAGGT
ACTAACTTTGGTTATATAGGAGTTCAACAAGATAAAAGACGTGGTGTAACTCAAATGGGA
AATACAAACATTATTACTGAAGCTACTATTATGAGACCAGCTGAGGTTGGTTATAGTGCA
CCATATTATTCTTTTGAGGCGTCTACACAAGGGCCATTTAAAACACCTATTGCAGCAGGA
CGGGGGGGAGCGCAAACAGATGAAAATCAAGCAGCAGATGGTGATCCAAGATATGCATTT
GGTAGACAACATGGTCAAAAAACTACCACAACAGGAGAAACACCTGAGAGATTTACATAT
ATAGCACATCAAGATACAGGAAGATATCCAGAAGGAGATTGGATTCAAAATATTAACTTT
AACCTTCCTGTAACAAATGATAATGTATTGCTACCAACAGATCCAATTGGAGGTAAAGCA
GGAATTAACTATACTAATATATTTAATACTTATGGTCCTTTAACTGCATTAAATAATGTA
CCACCAGTTTATCCAAATGGTCAAATTTGGGATAAAGAATTTGATACTGACTTAAAACCA
AGACTTCATGTAAATGCACCATTTGTTTGTCAAAATAATTGTCCTGGTCAATTATTTGTA
AAAGTTGCGCCTAATTTAACAAATGAATATGATCCTGATGCATCTGCTAATATGTCAAGA
ATTGTAACTTACTCAGATTTTTGGTGGAAAGGTAAATTAGTATTTAAAGCTAAACTAAGA
GCCTCTCATACTTGGAATCCAATTCAACAAATGAGTATTAATGTAGATAACCAATTTAAC
TATGTACCAAGTAATATTGGAGGTATGAAAATTGTATATGAAAAATCTCAACTAGCACCT
AGAAATTTATACTAA
>canine/Shenzhen/XH4/2018
ATGAGTGATGGAGCAGTTCAACCAGACGGTGGTCAGCCTGCTGTCAGAAATGAAAGAGCT
ACAGGATCTGGGAACGGGTCTGGAGGCGGGGGTGGTGGTGGTTCTGGGGGTGTGGGGATT
TCTACGGGTACTTTCAATAATCAGACGGAATTTAAATTTTTGGAAAACGGATGGGTTGAA
ATCACAGCAAACTCAAGCAGACTTGTACATTTAAATATGCCAGAAAGTGAAAATTATAGA
AGAGTGGTTGTAAATAATTTGGATAAAACTGCAGTTAACGGAAACATGGCTTTAGATGAT
ACCCATGCACAAATTGTAACACCTTGGTCATTGGTTGATGCAAATGCTTGGGGAGTTTGG
TTTAATCCAGGAGATTGGCAACTAATTGTTAATACTATGAGTGAGTTGCATTTAGTTAGT
TTTGAACAAGAAATTTTTAATGTTGTTTTAAAGACTGTTTCAGAATCTGCTACTCAGCCA
CCAACTAAAGTTTATAATAATGATTTAACTGCATCATTGATGGTTGCATTAGATAGTAAT
AATACTATGCCATTTACTCCAGCAGCTATGAGATCTGAGACATTGGGTTTTTATCCATGG
AAACCAACCATACCAACTCCATGGAGATATTATTTTCAATGGGATAGAACATTAATACCA
TCTCATACTGGAACTAGTGGCACACCAACAAATATATACCATGGTACAGATCCAGATGAT
GTTCAATTTTACACTATTGAAAATTCTGTGCCAGTACACTTACTAAGAACAGGTGATGAA
TTTGCTACAGGAACATTTTATTTTGATTGTAAACCATGTAGACTAACACACACATGGCAA
ACAAATAGAGCATTGGGCTTACCACCATTTCTAAATTCTTTGCCTCAAGCTGAAGGAGGT
ACTAACTTTGGTTATATAGGAGTTCAACAAGATAAAAGACGTGGTGTAACTCAAATGGGA
AATACAAACATTATTACTGAAGCTACTATTATGAGACCAGCTGAGGTTGGTTATAGTGCA
CCATATTATTCTTTTGAGGCGTCTACACAAGGGCCATTTAAAACACCTATTGCAGCAGGA
CGGGGGGGAGCGCAAACAGATGAAAATCAAGCAGCAGATGGTGATCCAAGATATGCATTT
GGTAGACAACATGGTCAAAAAACTACCACAACAGGAGAAACACCTGAGAGATTTACATAT
ATAGCACATCAAGATACAGGAAGATATCCAGAAGGAGATTGGATTCAAAATATTAACTTT
AACCTTCCTGTAACAAATGATAATGTATTGCTACCAACAGATCCAATTGGAGGTAAAGCA
GGAATTAACTATACTAATATATTTAATACTTATGGTCCTTTAACTGCATTAAATAATGTA
CCACCAGTTTATCCAAATGGTCAAATTTGGGATAAAGAATTTGATACTGACTTAAAACCA
AGACTTCATGTAAATGCACCATTTGTTTGTCAAAATAATTGTCCTGGTCAATTATTTGTA
AAAGTTGCGCCTAATTTAACAAATGAATATGATCCTGATGCATCTGCTAATATGTCAAGA
ATTGTAACTTACTCAGATTTTTGGTGGAAAGGTAAATTAGTATTTAAAGCTAAACTAAGA
GCCTCTCATACTTGGAATCCAATTCAACAAATGAGTATTAATGTAGATAACCAATTTAAC
TATGTACCAAGTAATATTGGAGGTATGAAAATTGTATATGAAAAATCTCAACTAGCACCT
AGAAAATTATACTAA
>canine/Shenzhen/XH5/2018
ATGAGTGATGGAGCAGTTCAACCAGACGGTGGTCAGCCTGCTGTCAGAAATGAAAGAGCT
ACAGGATCTGGGAACGGGTCTGGAGGCGGGGGTGGTGGTGGTTCTGGGGGTGTGGGGATT
TCTACGGGTACTTTCAATAATCAGACGGAATTTAAATTTTTGGAAAACGGATGGGTGGAA
ATCACAGCAAACTCAAGCAGACTTGTACATTTAAATATGCCAGAAAGTGAAAATTATAGA
AGAGTGGTTGTAAATAATTTGGATAAAACTGCAGTTAACGGAAACATGGCTTTAGATGAT
ACCCATGCACAAATTGTAACACCTTGGTCATTGGTTGATGCAAATGCTTGGGGAGTTTGG
TTTAATCCAGGAGATTGGCAACTAATTGTTAATACTATGAGTGAGTTGCATTTAGTTAGT
TTTGAACAAGAAATTTTTAATGTTGTTTTAAAGACTGTTTCAGAATCTGCTACTCAGCCA
CCAACTAAAGTTTATAATAATGATTTAACTGCATCATTGATGGTTGCATTAGATAGTAAT
AATACTATGCCATTTACTCCAGCAGCTATGAGATCTGAGACATTGGGTTTTTATCCATGG
AAACCAACCATACCAACTCCATGGAGATATTATTTTCAATGGGATAGAACATTAATACCA
TCTCATACTGGAACTAGTGGCACACCAACAAATATATACCATGGTACAGATCCAGATGAT
GTTCAATTTTACACTATTGAAAATTCTGTGCCAGTACACTTACTAAGAACAGGTGATGAA
TTTGCTACAGGAACATTTTATTTTGATTGTAAACCATGTAGACTAACACACACATGGCAA
ACAAATAGAGCATTGGGCTTACCACCATTTCTAAATTCTTTGCCTCAAGCTGAAGGAGGT
ACTAACTTTGGTTATATAGGAGTTCAACAAGATAAAAGACGTGGTGTAACTCAAATGGGA
AATACAAACATTATTACTGAAGCTACTATTATGAGACCAGCTGAGGTTGGTTATAGTGCA
CCATATTATTCTTTTGAGGCGTCTACACAAGGGCCATTTAAAACACCTATTGCAGCAGGA
CGGGGGGGAGCGCAAACAGATGAAAATCAAGCAGCAGATGGTGATCCAAGATATGCATTT
GGTAGACAACATGGTCAAAAAACTACCACAACAGGAGAAACACCTGAGAGATTTACATAT
ATAGCACATCAAGATACAGGAAGATATCCAGAAGGAGATTGGATTCAAAATATTAACTTT
AACCTTCCTGTAACAAATGATAATGTATTGCTACCAACAGATCCAATTGGAGGTAAAGCA
GGAATTAACTATACTAATATATTTAATACTTATGGTCCTTTAACTGCATTAAATAATGTA
CCACCAGTTTATCCAAATGGTCAAATTTGGGATAAAGAATTTGATACTGACTTAAAACCA
AGACTTCATGTAAATGCACCATTTGTTTGTCAAAATAATTGTCCTGGTCAATTATTTGTA
AAAGTTGCGCCTAATTTAACAAATGAATATGATCCTGATGCATCTGCTAATATGTCAAGA
ATTGTAACTTACTCAGATTTTTGGTGGAAAGGTAAATTAGTATTTAAAGCTAAACTAAGA
GCCTCTCATACTTGGAATCCAATTCAACAAATGAGTATTAATGTAGATAACCAATTTAAC
TATGTACCAAGTAATATTGGAGGTATGAAAATTGTATATGAAAAATCTCAACTAGCACCT
AGAAATTTATACTAA
>canine/Guangzhou/DH6/2018
ATGAGTGATGGAGCAGTTCAACCAGACGGTGGTCAACCTGCTGTCAGAAATGAAAGAGCT
ACAGGATCTGGGAACGGGTCTGGAGGCGGGGGTGGTGGTGGTTCTGGGGGTGTGGGGATT
TCTACGGGTACTTTTAATAATCAGACGGAATTTAAATTCTTGGAAAACGGATGGGTGGAA
ATCACAGCAAACTCAAGCAGACTTGTGCATTTAAATATGCCAGAAAGTGAAAATTATAGA
AGAGTGGTTGTAAATAATTTGGATAAAACTGCAGTTAACGGAAACATGGCTTTAGATGAT
ACTCATGCACAAATTGTAACACCTTGGTCATTGGTTGATGCAAATGCTTGGGGAGTTTGG
TTTAATCCAGGAGATTGGCAACTAATTGTTAATACTATGAGTGAGTTGCATTTAGTTAGT
TTTGAACAAGAAATTTTTAATGTTGTTTTAAAGACTGTTTCAGAATCTGCTACTCAGCCA
CCAACTAAAGTTTATAATAATGATTTAACTGCATCATTGATGGTTGCATTAGATAGTAAT
AATACTATGCCATTTACTCCAGCAGCTATGAGATCTGAGACATTGGGTTTTTATCCATGG
AAACCAACCATACCAACTCCATGGAGATATTATTTTCAATGGGATAGAACATTAATACCA
TCTCATACTGGAACTAGTGGCACACCAACAAATATATACCATGGTACAGATCCAGATGAT
GTTCAATTTTACACTATTGAAAATTCTGTGCCAGTACACTTACTAAGAACAGGTGATGAA
TTTGCTACAGGAACATTTTATTTTGATTGTAAACCATGTAGACTAACACATACATGGCAA
ACAAATAGAGCACTGGGCTTACCACCATTTCTAAATTCTTTGCCTCAAGCTGAAGGAGGT
ACTAACTTTGGTTATATAGGAGTTCAACAAGATAAAAGACGTGGTGTAACTCAAATGGGA
AACACAAACATTATTACTGAAGCTACTATTATGAGACCAGCTGAGGTTGGTTATAGTGCA
CCATATTATTCTTTTGAGGCGTCTACACAAGGGCCATTTAAAACACCTATTGCAGCAGGA
CGGGGGGGAGCGCAAACAGATGAAAATCGAGCAGCAGATGGTGATCCAAGATATGCATTT
GGTAGACAACATGGTCAAAAAACTACCACAACAGGAGAAACACCTGAGAGATTTACATAT
ATAGCACATCAAGATACAGGAAGATATCCAGAAGGAGATTGGATTCAAAATATTAACTTT
AACCTTCCTGTAACAGAAGATAATGTATTGCTACCAACAGATCCAATTGGAGGTAAAACA
GGAATTAACTATACTAATATATTTAATACTTATGGTCCTTTAACTGCATTAAATAATGTA
CCACCAGTTTATCCAAATGGTCAAATTTGGGATAAAGAATTTGATACTGACTTAAAACCA
AGACTTCATGTAAATGCACCATTTGTTTGTCAAAATAATTGTCCTGGTCAATTATTTGTA
AAAGTTGCACCTAATTTAACAAATGAATATGATCCTGATGCATCTGCTAATATGTCAAGA
ATTGTAACTTACTCAGATTTTTGGTGGAAAGGTAAATTAGTATTTAAAGCTAAACTAAGA
GCCTCTCATACTTGGAATCCAATTCAACAAATGAGTATCAATGTAGATAACCAATTTAAC
TATGTACCAAGTAATATTGGAGGTATGAAAATTGTATATGAAAAATCTCAACTAGCACCT
AGAAAATTATACTAA
>canine/Guangzhou/DH7/2018
ATGAGTGATGGAGCAGTTCAACCAGACGGTGGTCAGCCTGCTGTCAGAAATGAAAGAGCT
ACAGGATCTGGGAACGGGTCTGGAGGCGGGGGTGGTGGTGGTTCTGGGGGTGTGGGGATT
TCTACGGGTACTTTCAATAATCAGACGGAATTTAAATTTTTGGAAAACGGATGGGTGGAA
ATCACAGCAAACTCAAGCAGACTTGTACATTTAAATATGCCAGAAAGTGAAAATTATAGA
AGAGTGGTTGTAAATAATTTGGATAAAACTGCAGTTAACGGAAACATGGCTTTAGATGAT
ACCCATGCACAAATTGTAACACCTTGGTCATTGGTTGATGCAAATGCTTGGGGAGTTTGG
TTTAATCCAGGAGATTGGCAACTAATTGTTAATACTATGAGTGAGTTGCATTTAGTTAGT
TTTGAACAAGAAATTTTTAATGTTGTTTTAAAGACTGTTTCAGAATCTGCTACTCAGCCA
CCAACTAAAGTTTATAATAATGATTTAACTGCATCATTGATGGTTGCATTAGATAGTAAT
AATACTATGCCATTTACTCCAGCAGCTATGAGATCTGAGACATTGGGTTTTTATCCATGG
AAACCAACCATACCAACTCCATGGAGATATTATTTTCAATGGGATAGAACATTAATACCA
TCTCATACTGGAACTAGTGGCACACCAACAAATATATACCATGGTACAGATCCAGATGAT
GTTCAATTTTACACTATTGAAAATTCTGTGCCAGTACACTTACTAAGAACAGGTGATGAA
TTTGCTACAGGAACATTTTATTTTGATTGTAAACCATGTAGACTAACACACACATGGCAA
ACAAATAGAGCATTGGGCTTACCACCATTTCTAAATTCTTTGCCTCAAGCTGAAGGAGGT
ACTAACTTTGGTTATATAGGAGTTCAACAAGATAAAAGACGTGGTGTAACTCAAATGGGA
AATACAAACATTATTACTGAAGCTACTATTATGAGACCAGCTGAGGTTGGTTATAGTGCA
CCATATTATTCTTTTGAGGCGTCTACACAAGGGCCATTTAAAACACCTATTGCAGCAGGA
CGGGGGGGAGCGCAAACAGATGAAAATCAAGCAGCAGATGGTGATCCAAGATATGCATTT
GGTAGACAACATGGTCAAAAAACTACCACAACAGGAGAAACACCTGAGAGATTTACATAT
ATAGCACATCAAGATACAGGAAGATATCCAGAAGGAGATTGGATTCAAAATATTAACTTT
AACCTTCCTGTAACAGATGATAATGTATTGCTACCAACAGATCCAATTGGAGGTAAAACA
GGAATTAACTATACTAATATATTTAATACTTATGGTCCTTTAACTGCATTAAATAATGTA
CCACCAGTTTATCCAAATGGTCAAATTTGGGATAAAGAATTTGATACTGACTTAAAACCA
AGACTTCATGTAAATGCACCATTTGTTTGTCAAAATAATTGTCCTGGTCAATTATTTGTA
AAAGTTGCGCCTAATTTAACAAATGAATATGATCCTGATGCATCTGCTAATATGTCAAGA
ATTGTAACTTACTCAGATTTTTGGTGGAAAGGTAAATTAGTATTTAAAGCTAAACTAAGA
GCCTCTCATACTTGGAATCCAATTCAACAAATGAGTATTAATGTAGATAACCAATTTAAC
TATGTACCAAGTAATATTGGAGGTATGAAAATTGTATATGAAAAATCTCAACTAGCACCT
AGAAAATTATACTAA
>canine/Guangzhou/QG3/2019
ATGAGTGATGGAGCAGTTCAACCAGACGGTGGTCAATCTGCTGTCAGAAATGAAAGAGCT
ACAGGATCTGGGAACGGGTCTGGAGGCGGGGGTGGTGGTGGTTCTGGGGGTGTGGGGATT
TCTACGGGTACTTTTAATAATCAGACGGAATTTAAATTTTTGGAAAACGGATGGGTGGAA
ATCACAGCAAACTCAAGCAGACTTGTGCATTTAAATATGCCAGAAAGTGAAAATTATAGA
AGAGTGGTTGTAAATAATTTGGATAAAACTGCAGTTAACGGAAACATGGCTTTAGATGAT
ACTCATGCACAAATTGTAACGCCTTGGTCATTGGTTGATGCAAATGCTTGGGGAGTTTGG
TTTAATCCAGGAGATTGGCAACTAATTGTTAATACTATGAGTGAGTTGCATTTAGTTAGT
TTTGAACAAGAAATTTTTAATGTTGTTTTAAAGACTGTTTCAGAATCTGCTACTCAGCCA
CCAACTAAAGTTTATAATAATGATTTAACTGCATCATTGATGGTTGCATTAGATAGTAAT
AATACTATGCCATTTACTCCAGCAGCTATGAGATCTGAGACATTGGGTTTTTATCCATGG
AAACCAACCATACCAACTCCATGGAGATATTATTTTCAATGGGATAGAACATTAATACCA
TCTCATACTGGAACTAGTGGCACACCAACAAATATATACCATGGTACAGATCCAGATGAT
GTTCAATTTTACACTATTGAAAATTCTGTGCCAGTACACTTACTAAGAACAGGTGATGAA
TTTGCTACAGGAACATTTTATTTTGATTGTAAACCATGTAGACTAACACATACATGGCAA
ACAAATAGAGCATTGGGCTTACCACCATTTCTAAATTCTTTGCCTCAAGCTGAAGGAGGT
ACTAACTTTGGTTATATAGGAGTTCAACAAGATAAAAGACGTGGTGTAACTCAAATGGGA
AACACAAACATTATTACTGAAGCTACTATTATGAGACCAGCTGAGGTTGGTTATAGTGCA
CCATATTATTCTTTTGAGGCGTCTACACAAGGGCCATTTAAAACACCTATTGCAGCAGGA
CGGGGGGGAGCGCAAACAGATGAAAATCGAGCAGCAGATGGTGATCCAAGATATGCATTT
GGTAGACAACATGGTCAAAAAACTACCACAACAGGAGAAACACCTGAGAGATTTACATAT
ATAGCACATCAAGATACAGGAAGATATCCAGAAGGAGATTGGATTCAAAATATTAACTTT
AACCTTCCTGTAACAGAAGATAATGTATTGCTACCAACAGATCCAATTGGAGGTAAAACA
GGAATTAACTATACTAATATATTTAATACTTATGGTCCTTTAACTGCATTAAATAATGTA
CCACCAGTTTATCCAAATGGTCAAATTTGGGATAAAGAATTTGATACTGACTTAAAACCA
AGACTTCATGTAAATGCACCATTTGTTTGTCAAAATAATTGTCCTGGTCAATTATTTGTA
AAAGTTGCACCTAATTTAACAAATGAATATGATCCTGATGCATCTGCTAATATGTCAAGA
ATTGTAACTTACTCAGATTTTTGGTGGAAAGGTAAATTAGTATTTAAAGCTAAACTAAGA
GCCTCTCATACTTGGAATCCAATTCAACAAATGAGTATCAATGTAGATAACCAATTTAAC
TATGTACCAAGTAATATTGGAGGTATGAAAATTGTATATGAAAAATCTCAACTAGCACCT
AGAAAATTATACTAA
>canine/Guangzhou/QG18/2019
ATGAGTGATGGAGCAGTTCAACCAGACGGTGGTCAATCTGCTGTCAGAAATGAAAGAGCTACAGGATCTGGGAACGGGTCTGGAGGCGGGGGTGGTGGTGGTTCTGGGGGTGTGGGGATTTCTACGGGTACTTTTAATAATCAGACGGAATTTAAATTTTTGGAAAACGGATGGGTGGAAATCACAGCAAACTCAAGCAGACTTGTGCATTTAAATATGCCAGAAAGTGAAAATTATAGAAGAGTGGTTGTAAATAATTTGGATAAAACTGCAGTTAACGGAAACATGGCTTTAGATGATACTCATGCACAAATTGTAACGCCTTGGTCATTGGTTGATGCAAATGCTTGGGGAGTTTGGTTTAATCCAGGAGATTGGCAACTAATTGTTAATACTATGAGTGAGTTGCATTTAGTTAGTTTTGAACAAGAAATTTTTAATGTTGTTTTAAAGACTGTTTCAGAATCTGCTACTCAGCCACCAACTAAAGTTTATAATAATGATTTAACTGCATCATTGATGGTTGCATTAGATAGTAATAATACTATGCCATTTACTCCAGCAGCTATGAGATCTGAGACATTGGGTTTTTATCCATGGAAACCAACCATACCAACTCCATGGAGATATTATTTTCAATGGGATAGAACATTAATACCATCTCATACTGGAACTAGTGGCACACCAACAAATATATACCATGGTACAGATCCAGATGATGTTCAATTTTACACTATTGAAAATTCTGTGCCAGTACACTTACTAAGAACAGGTGATGAATTTGCTACAGGAACATTTTATTTTGATTGTAAACCATGTAGACTAACACATACATGGCAAACAAATAGAGCATTGGGCTTACCACCATTTCTAAATTCTTTGCCTCAAGCTGAAGGAGGTACTAACTTTGGTTATATAGGAGTTCAACAAGATAAAAGACGTGGTGTAACTCAAATGGGAAACACAAACATTATTACTGAAGCTACTATTATGAGACCAGCTGAGGTTGGTTATAGTGCACCATATTATTCTTTTGAGGCGTCTACACAAGGGCCATTTAAAACACCTATTGCAGCAGGACGGGGGGGAGCGCAAACAGATGAAAATCGAGCAGCAGATGGTGATCCAAGATATGCATTTGGTAGACAACATGGTCAAAAAACTACCACAACAGGAGAAACACCTGAGAGATTTACATATATAGCACATCAAGATACAGGAAGATATCCAGAAGGAGATTGGATTCAAAATATTAACTTTAACCTTCCTGTAACAGAAGATAATGTATTGCTACCAACAGATCCAATTGGAGGTAAAACAGGAATTAACTATACTAATATATTTAATACTTATGGTCCTTTAACTGCATTAAATAATGTACCACCAGTTTATCCAAATGGTCAAATTTGGGATAAAGAATTTGATACTGACTTAAAACCAAGACTTCATGTAAATGCACCATTTGTTTGTCAAAATAATTGTCCTGGTCAATTATTTGTAAAAGTTGCACCTAATTTAACAAATGAATATGATCCTGATGCATCTGCTAATATGTCAAGAATTGTAACTTACTCAGATTTTTGGTGGAAAGGTAAATTAGTATTTAAAGCTAAACTAAGAGCCTCTCATACTTGGAATCCAATTCAACAAATGAGTATCAATGTAGATAACCAATTTAACTATGTACCAAGTAATATTGGAGGTATGAAAATTGTATATGAAAAATCTCAACTAGCACCTAGAAAATTATACTAA
>canine/Guangzhou/QG21/2019
ATGAGTGATGGAGCAGTTCAACCAGACGGTGGTCAATCTGCTGTCAGAAATGAAAGAGCTACAGGATCTGGGAACGGGTC
TGGAGGCGGGGGTGGTGGTGGTTCTGGGGGTGTGGGGATTTCTACGGGTACTTTTAATAATCAGACGGAATTTAAATTTT
TGGAAAACGGATGGGTGGAAATCACAGCAAACTCAAGCAGACTTGTGCATTTAAATATGCCAGAAAGTGAAAATTATAGA
AGAGTGGTTGTAAATAATTTGGATAAAACTGCAGTTAACGGAAACATGGCTTTAGATGATACTCATGCACAAATTGTAAC
GCCTTGGTCATTGGTTGATGCAAATGCTTGGGGAGTTTGGTTTAATCCAGGAGATTGGCAACTAATTGTTAATACTATGA
GTGAGTTGCATTTAGTTAGTTTTGAACAAGAAATTTTTAATGTTGTTTTAAAGACTGTTTCAGAATCTGCTACTCAGCCA
CCAACTAAAGTTTATAATAATGATTTAACTGCATCATTGATGGTTGCATTAGATAGTAATAATACTATGCCATTTACTCC
AGCAGCTATGAGATCTGAGACATTGGGTTTTTATCCATGGAAACCAACCATACCAACTCCATGGAGATATTATTTTCAAT
GGGATAGAACATTAATACCATCTCATACTGGAACTAGTGGCACACCAACAAATATATACCATGGTACAGATCCAGATGAT
GTTCAATTTTACACTATTGAAAATTCTGTGCCAGTACACTTACTAAGAACAGGTGATGAATTTGCTACAGGAACATTTTA
TTTTGATTGTAAACCATGTAGACTAACACATACATGGCAAACAAATAGAGCATTGGGCTTACCACCATTTCTAAATTCTT
TGCCTCAAGCTGAAGGAGGTACTAACTTTGGTTATATAGGAGTTCAACAAGATAAAAGACGTGGTGTAACTCAAATGGGA
AACACAAACATTATTACTGAAGCTACTATTATGAGACCAGCTGAGGTTGGTTATAGTGCACCATATTATTCTTTTGAGGC
GTCTACACAAGGGCCATTTAAAACACCTATTGCAGCAGGACGGGGGGGAGCGCAAACAGATGAAAATCGAGCAGCAGATG
GTGATCCAAGATATGCATTTGGTAGACAACATGGTCAAAAAACTACCACAACAGGAGAAACACCTGAGAGATTTACATAT
ATAGCACATCAAGATACAGGAAGATATCCAGAAGGAGATTGGATTCAAAATATTAACTTTAACCTTCCTGTAACAGAAGA
TAATGTATTGCTACCAACAGATCCAATTGGAGGTAAAACAGGAATTAACTATACTAATATATTTAATACTTATGGTCCTT
TAACTGCATTAAATAATGTACCACCAGTTTATCCAAATGGTCAAATTTGGGATAAAGAATTTGATACTGACTTAAAACCA
AGACTTCATGTAAATGCACCATTTGTTTGTCAAAATAATTGTCCTGGTCAATTATTTGTAAAAGTTGCACCTAATTTAAC
AAATGAATATGATCCTGATGCATCTGCTAATATGTCAAGAATTGTAACTTACTCAGATTTTTGGTGGAAAGGTAAATTAG
TATTTAAAGCTAAACTAAGAGCCTCTCATACTTGGAATCCAATTCAACAAATGAGTATCAATGTAGATAACCAATTTAAC
TATGTACCAAGTAATATTGGAGGTATGAAAATTGTATATGAAAAATCTCAACTAGCACCTAGAAAATTATACTAA
